# Supplementary material for: Comparative Genomics Reveals a Remarkable Biosynthetic Potential of the Streptomyces Phylogenetic Lineage Associated with Rugose-Ornamented Spores
Source: mSystems. 2021 Aug 24;6(4):e00489-21. doi: 10.1128/mSystems.00489-21 (PMC8407293; doi:10.1128/mSystems.00489-21)
Supplement: DATA SET S1 [file msystems.00489-21-sd001.xlsx]

## Sheet: BGC abundance
No.	Latin name	Culture collection	NCBI accession number	Number of contigs	Number of scaffolds	Genome size	AntiSmash BGC analysis
1	Streptomyces longwoodensis	DSM 41677	NZ_LMWS00000000	74	32	8345388	34
2	Streptomyces lincolnensis	LC-G	NZ_CP022744	1	1	9513637	33
3	Streptomyces antibioticus	DSM 40234	NZ_LMWQ00000000	56	29	10133328	32
4	Streptomyces griseorubiginosus	DSM 40469	NZ_LMWV00000000	63	29	9850149	25
5	Streptomyces griseorubiginosus	DSM 40125	NZ_LMWK00000000	53	30	9544071	26
6	Streptomyces lucensis JCM 4490	JCM 4490	NZ_BMUE00000000	65		7745149	38
7	Streptomyces niveoruber	JCM 4234	NZ_BMSL00000000	82		7843370	33
8	Streptomyces galilaeus	ATCC 14969	NZ_CP023703	1	1	7756194	24
9	Streptomyces glomeroaurantiacus	JCM 4677	NZ_AP023440	1	1	9428393	30
10	Streptomyces cacaoi subsp. asoensis	JCM 4185	NZ_BMSI00000000	71		8904200	41
11	Streptomyces caniferus	NBRC 15389	NZ_BLIN00000000	10		9147309	38
12	Streptomyces globosus	LZH-48	NZ_CP030862	1	1	6863360	23
13	Streptomyces toxytricini	JCM 4421	NZ_BMTY00000000	53		7196824	24
14	Streptomyces avidinii	JCM 4726	NZ_BMVL00000000	68		8343340	47
15	Streptomyces cirratus	JCM 4738	NZ_BMVP00000000	66		7269234	34
16	Streptomyces goshikiensis	JCM 4640	NZ_BMVE00000000	49		8382331	32
17	Streptomyces lavendulae	YAKB-15	NZ_SMSN00000000	72		7769884	31
18	Streptomyces spororaveus	NBRC 15456	NZ_BNED00000000	10		8857713	28
19	Streptomyces vinaceus	JCM 4849	NZ_BNBW00000000	43		8059560	30
20	Streptomyces nashvillensis	JCM 4498	NZ_BMUH00000000	38		8590508	35
21	Streptomyces rubiginosohelvolus	JCM 4415	NZ_BMTW00000000	40		7548572	28
22	Streptomyces filamentosus	ATCC 23958	NZ_PDCL00000000	2		7875407	26
23	Streptomyces roseolus	JCM 4411	NZ_BMTV00000000	97		8057871	30
24	Streptomyces laurentii	ATCC 31255	AP017424	1	1	8032664	28
25	Streptomyces vietnamensis	GIMV4.0001	NZ_CP010407	1	1	8867142	31
26	Streptacidiphilus jiangxiensis	CGMCC 4.1857	NZ_FOAZ00000000	94		9538627	32
27	Streptacidiphilus rugosus AM-16	AM-16	NZ_JQMJ00000000	4		9002860	26
28	Streptacidiphilus oryzae	TH49	NZ_JQMQ00000000	6		7806543	18
29	Kitasatospora azatica	KCTC 9699	NZ_JQMO00000000	3		8272299	32
30	Kitasatospora mediocidica	KCTC 9733	NZ_JQLN00000000	7		8681761	34
31	Kitasatospora atroaurantiaca	DSM 41649	NZ_VIVR00000000	1		7871666	27
32	Kitasatospora gansuensis	DSM 44786	NZ_JACHJR000000000	3		8296669	30
33	Kitasatospora cineracea	DSM 44780	NZ_RJVJ00000000	5		8759731	29
34	Kitasatospora niigatensis	DSM 44781	NZ_RKQG00000000	7		8578249	28
35	Streptomyces armeniacus	ATCC 15676	CP031320	1	1	8083249	40
36	Streptomyces haliclonae	DSM 41968	NZ_JACHME000000000	2		6461277	23
37	Streptomyces radiopugnans	CGMCC 4.351	NZ_FOET00000000	40		6067124	24
38	Streptomyces xiamenensis	MCCC 1A01550	NZ_CP009922	1	1	5961402	21
39	Streptomyces avicenniae	NRRL B-24776	NZ_JOEK00000000	66		6480326	22
40	Streptomyces griseorubiginosus	SAI-142	NZ_RJKZ00000000	4		10036182	26
41	Streptomyces sedi	JCM 16909	NZ_VDGT00000000	51		6603797	27
42	Embleya scabrispora	NF3	NZ_MWQN00000000	8		10958352	49
43	Streptomyces paucisporeus	CGMCC 4.2025	NZ_FRBI00000000	79		8164374	36
44	Streptomyces yanglinensis	CGMCC 4.2023	NZ_FNVU00000000	44		9592053	30
45	Streptomyces yeochonensis	CN732	NZ_JQNR00000000	6		7819394	23
46	Streptomyces hygroscopicus	XM201	NZ_CP018627	1	1	12012215	54
47	Streptomyces violaceusniger	NBRC 13459	NZ_BJHW00000000	3		11744825	50
48	Streptomyces iranensis	DSM 41954	NZ_LK022848 - NZ_LK022854	25	7	12130542	52
49	Streptomyces rapamycinicus	NRRL 5491	NZ_QYCY00000000	4		12663199	55
50	Streptomyces malaysiensis	DSM 4137	NZ_CP023992	1	1	10694678	47
51	Streptomyces antimycoticus	NBRC 12839	NZ_BJHV00000000	3		11174199	46
52	Streptomyces melanosporofaciens	DSM 40318	NZ_FNST00000000	2		10769732	46
53	Streptomyces antimycoticus	NBRC 100767	NZ_AP019620			11000615	50
54	Streptomyces fradiae	NKZ-259	NZ_CP032266	1	1	8081458	36
55	Streptomyces jietaisiensis	CGNCC 4,1859	NZ_FNAX00000000	47		7681257	24
56	Streptomyces fulvissimus	DSM 40593	NC_021177	1		7905758	34
57	Streptomyces caelestis	DSM 40084	NZ_JACHNE000000000	1		8936092	31
58	Streptomyces bellus	JCM 4292	NZ_BMSO00000000	73		9421870	38
59	Streptomyces bellus	JCM 4292	NZ_BMSO00000000	73		9421870	38
60	Streptomyces pilosus	JCM 4403	NZ_BMTU00000000	55		7626409	28
61	Streptomyces asterosporus	DSM 41459	NZ_CP022310	1		7766581	33
62	Streptomyces aureorectus	DSM 41692	NZ_JACJHU000000000	5		7983969	35
63	Streptomyces calvus	JCM 4326	NZ_BMSU00000000	63		7946438	37
64	Streptomyces vinaceusdrappus	JCM 4529	NZ_BMUN00000000	72		8461620	42
65	Streptomyces griseoviridis	JCM 4250	NZ_BMSM00000000	90		7807416	37
66	Streptomyces ruber	JCM 3131	NZ_BMQK00000000	100		7896808	31
67	Streptomyces violarus	JCM 4534	NZ_BMUP00000000	28		9119470	30
68	Streptomyces janthinus	JCM 4387	NZ_BMTM00000000	46		9387529	32
69	Streptomyces roseoviolaceus	MMA-32	JAANNS000000000	45		7723388	32
70	Streptomyces hawaiiensis	ATCC 12236	NZ_CP021978	1	1	8876928	32
71	Streptomyces massasporeus	JCM 4139	NZ_BMSE00000000	83		9073213	35
72	Streptomyces poonensis	JCM 4815	NZ_BMVW00000000	46		8584687	32
73	Streptomyces albidoflavus	J1074	NC_020990	1	1	6841649	22
74	Streptomyces albus	NBRC 1014	NZ_BBQG00000000	95		7594511	32
75	Streptomyces coelicolor	A3(2)	AL645882	1	1	8667507	27
76	Streptomyces koyangensis	VK-A60T	NZ_CP031742	1	1	7220839	21
77	Streptomyces odorifer	KAI-180	NZ_JAANNT000000000	1	93	6818716	29
78	Streptomyces sampsonii	KJ40	NZ_CP016824	1	1	7070328	21
79	Streptomyces chromofuscus	DSM 40273	NZ_CP063374	1	1	7483282	19
80	Streptomyces nodosus	DSM 40109	NZ_JACHMR000000000	2		7791312	22
81	Streptomyces capillispiralis	DSM 41695	NZ_VIWV00000000	3		8432708	35
82	Streptomyces rubiginosus	JCM 4416	NZ_BMTX00000000	97		7308697	31
83	Streptomyces flavofungini	JCM 46753	NZ_JAEKOZ000000000	88		9714742	48
84	Streptomyces althioticus	JCM 4344	NZ_BMSW00000000	68		7646170	24
85	Streptomyces marokkonensis	OANH409	NZ_VSKS00000000	82		7890048	40
86	Streptomyces diastaticus subsp. diastaticus	JCM 4128	NZ_BMSB00000000	100		6982337	36
87	Streptomyces gougerotii	JCM 4136	NZ_BMSC00000000	79		6596492	32
88	Streptomyces rutgersensis	NBRC 12819	NZ_BLLM00000000	5		6745173	23
89	Streptomyces violaceochromogenes	JCM 4530	NZ_BMUO00000000	23		8856784	28
90	Streptomyces matensis	JCM 4277	NZ_BMSN00000000	64		7345749	22
91	Streptomyces variabilis	JCM 4422	NZ_BMTZ00000000	73		7359771	21
92	Streptomyces vinaceus	ATCC 27476	NZ_CP023692	1	1	7673509	23
93	Streptomyces anthocyanicus	JCM 5058	NZ_BMWI00000000	55		8187300	27
94	Streptomyces coelescens	JCM 4739	NZ_BMVQ00000000	78		8674739	31
95	Streptomyces rubrogriseus	NBRC 15455	NZ_BEWD00000000	21		8454377	28
96	Streptomyces violaceoruber	S21	NZ_CP020570	1	1	7916045	32
97	Streptomyces albogriseolus	JCM 4616	NZ_BMVA00000000	66		8066392	28
98	Streptomyces mashuensis	JCM 4059	NZ_BNBD00000000	38		7237780	41
99	Streptomyces noursei	ATCC 11455	NZ_CP011533	1	1	9815884	40
100	Streptomyces yunnanensis	CGMCC 4.3555	NZ_FRBK00000000	94		9356146	45
101	Streptomyces lydicus	ATCC 25470	NZ_RDTD00000000	20		7935716	26
102	Streptomyces glebosus	NBRC 13786	NZ_BLIO00000000	1	1	8442457	35
103	Streptomyces libani subsp. rufus	JCM 4325	NZ_BMST00000000	36		8295319	39
104	Streptomyces platensis	ATCC 23948	NZ_CP023691	1	1	8501012	35
105	Streptomyces tubercidicus	NBRC 13090	NZ_BLIR00000000	3		7928609	30
106	Streptomyces albofaciens JCM 4342	ATCC 23873	NZ_PDCM00000000	2		9252595	40
107	Streptomyces chrestomyceticus JCM 4735	NBRC 1444	NZ_BHZC00000000	1	1	9377418	42
108	Streptomyces rimosus subsp. paromomycinus	NBRC 15454	NZ_BHZD00000000	1	1	9705398	45
109	Streptomyces rimosus subsp. rimosus	ATCC 10970	NZ_CP023688	1	1	9361154	44
110	Streptomyces violens	NRRL ISP-5597	NZ_JOBH00000000	64		7941520	29
111	Streptomyces luteoverticillatus	CGMCC 15060	NZ_CP034587	1	1	7367863	41
112	Streptomyces roseoverticillatus	NRRL B-3500	NZ_JOFL00000000	96		7205477	41
113	Streptomyces rectiverticillatus	B15-08	NZ_CP040752	1	1	7679243	35
114	Streptomyces roseoverticillatus	NRRL B-3500	NZ_JOFL00000000	96		7205477	41
115	Streptomyces roseoverticillatus	NRRL B-3500	NZ_JOFL00000000	96		7205477	41
116	Streptomyces netropsis	JCM 4063	NZ_JACHJG000000000	48		8040679	36
117	Streptomyces lavendofoliae	JCM 4391	NZ_BMTP00000000	70		7170078	28
118	Streptomyces michiganensis	JCM 4594	NZ_BMUU00000000	66		8711471	41
119	Streptomyces violascens	JCM 4424	NZ_BMUA00000000	92		9117820	40
120	Streptomyces xanthochromogenes	JCM 4612	NZ_BMUZ00000000	54		8774150	43
121	Streptomyces prasinopilosus	CGMCC 4.3504	NZ_FMZK00000000	28		7125330	25
122	Streptomyces flaveus	JCM 3035	NZ_BMPQ00000000	108		10275661	24
123	Streptomyces flavidovirens	DSM 40150	NZ_AUBE00000000	51		7070141	14
124	Streptomyces puniciscabiei	DSM 41929	NZ_VFNX00000000	9		9146138	35
125	Streptomyces lanatus	JCM 4588	NZ_BNBM00000000	50		10216859	37
126	Streptomyces griseofuscus	DSM 40191	NZ_CP051006	1	1	8721740	33
127	Streptomyces murinus	Am1	NZ_CP066774	1	1	8539264	32
128	Streptomyces abikoensis	JCM 4002	NZ_BMRT00000000	30		7000866	36
129	Streptomyces alboniger	ATCC 12461	NZ_CP023695	1	1	7962786	29
130	Streptomyces griseoluteus	JCM 4765	NZ_BNBQ00000000	25		6664735	24
131	Streptomyces mirabilis	JCM 4551	NZ_BMUQ00000000	85		11285736	37
132	Streptomyces olivochromogenes	DSM 40451	NZ_LMWR00000000	169	98	11628668	41
133	Streptomyces ederensis	JCM 4958	NZ_BNCC00000000	63		10658486	40
134	Streptomyces umbrinus	JCM 4521	NZ_BMUM00000000	71		11856977	43
135	Streptomyces turgidiscabies	T45	NZ_BCMN00000000	100		10579341	37
136	Streptomyces bottropensis ATCC 25435	ATCC 25435	NZ_ARTP00000000	4		8955426	30
137	Streptomyces stelliscabiei	DSM 41803	NZ_JADBGF000000000	3		10497710	33
138	Streptomyces scabiei	87.22	NC_013929	1	1	10148695	34
139	Streptomyces spiroverticillatus	JCM 4609	NZ_BMUX00000000	97		9703912	40
140	Streptomyces californicus	NRRL B-2098	NZ_JNZZ00000000	105		7785545	33
141	Streptomyces californicus	NRRL 2423	NZ_JOAC00000000	67		7896344	33
142	Streptomyces californicus	NRRL B-2895	NZ_JOFA00000000	82		8175879	33
143	Streptomyces atroolivaceus	NRRL ISP-5137	NZ_JNXG00000000	106		8216207	36
144	Streptomyces finlayi	JCM 4637	NZ_BMVC00000000	65		9487627	35
145	Streptomyces halstedii	NRRL ISP-5068	NZ_JOAZ00000000	105		7740838	26
146	Streptomyces flavovirens	NRRL B-2182	NZ_JOAB00000000	97		7670646	29
147	Streptomyces tanashiensis	JCM 4086	NZ_BMRZ00000000	60		9019500	41
148	Streptomyces kurssanovii	JCM 4388	NZ_BMTN00000000	106		8199139	23
149	Streptomyces peucetius	NRRL WC-3868	NZ_JOCK00000000	129		9528340	22
150	Streptomyces xantholiticus	JCM 4863	NZ_BMWB00000000	80		7810960	29
151	Streptomyces lateritius	JCM 4389	NZ_BMTO00000000	54		7707773	25
152	Streptomyces litmocidini	JCM 4394	NZ_BMTQ00000000	87		7974192	32
153	Streptomyces omiyaensis	JCM 4806	NZ_BMVV00000000	100		8566167	29
154	Streptomyces purpureus	JCM 3172	NZ_BMQQ00000000	96		7542379	30
155	Streptomyces venezuelae ATCC 10712	ATCC 10712	NZ_CP029197	1	1	8223505	31
156	Streptomyces zaomyceticus	JCM 4864	NZ_BNBZ00000000	80		8311400	25
157	Streptomyces chryseus	JCM 4737	NZ_BMVO00000000	91		7154268	34
158	Streptomyces chryseus	JCM 4768	NZ_BMVT00000000	169		7722314	29
					Average	8.49743e+06	32.7468

## Sheet: Grouping
1-9	Latin name	Culture collection	NCBI accession number	Number of contigs	Number of scaffolds	Genome size	AntiSmash BGC analysis
1_S. longwoodensis LMG 20096	Streptomyces longwoodensis	DSM 41677	NZ_LMWS00000000	74	32	8345388	34
3_S. lincolnensis NRRL2936	Streptomyces lincolnensis	LC-G	NZ_CP022744	1	1	9513637	33
4_S. antibioticus NRRL B-1701	Streptomyces antibioticus	DSM 40234	NZ_LMWQ00000000	56	29	10133328	32
7_S. griseorubiginosus ISP 5469	Streptomyces griseorubiginosus	DSM 40469	NZ_LMWV00000000	63	29	9850149	25
7_S. griseorubiginosus NRRL B-2260	Streptomyces griseorubiginosus	DSM 40125	NZ_LMWK00000000	53	30	9544071	26
9_S. lucensis NBRC 13056	Streptomyces lucensis JCM 4490	JCM 4490	NZ_BMUE00000000	65		7745149	38
9_S. niveoruber NRRL B-2724	Streptomyces niveoruber	JCM 4234	NZ_BMSL00000000	82		7843370	33
13_S. galilaeus	Streptomyces galilaeus	ATCC 14969	NZ_CP023703	1	1	7756194	24	complete
15_S. glomeroaurantiacus NRRL B-3375	Streptomyces glomeroaurantiacus	JCM 4677	NZ_AP023440	1	1	9428393	30	complete
21_S. cacaoi subsp. asoensis NRRL B-16592	Streptomyces cacaoi subsp. asoensis	JCM 4185	NZ_BMSI00000000	71		8904200	41
21_S. caniferus NRRL B-16358	Streptomyces caniferus	NBRC 15389	NZ_BLIN00000000	10		9147309	38
					Clade A	8.92829e+06	32.1818	Average	CODE 1
38-39	Latin name	Culture collection	NCBI accession number	Number of contigs	Number of scaffolds	Genome size	AntiSmash BGC analysis
38_S. globosus LMG 19896	Streptomyces globosus	LZH-48	NZ_CP030862	1	1	6863360	23	complete
38_S. toxytricini NRRL B-5426T	Streptomyces toxytricini	JCM 4421	NZ_BMTY00000000	53		7196824	24
39_S. avidinii NRRL 3077	Streptomyces avidinii	JCM 4726	NZ_BMVL00000000	68		8343340	47
39_S. cirratus NRRL B-3250	Streptomyces cirratus	JCM 4738	NZ_BMVP00000000	66		7269234	34
39_S. goshikiensis NRRL B-5428	Streptomyces goshikiensis	JCM 4640	NZ_BMVE00000000	49		8382331	32
39_S. lavendulae NRRL B-1230	Streptomyces lavendulae	YAKB-15	NZ_SMSN00000000	72		7769884	31
39_S. spororaveus LMG 20313	Streptomyces spororaveus	NBRC 15456	NZ_BNED00000000	10		8857713	28
39_S. vinaceus NBRC 13425	Streptomyces vinaceus	JCM 4849	NZ_BNBW00000000	43		8059560	30
					Clade B	7.84278e+06	31.125	Average	CODE 2
42-46	Latin name	Culture collection	NCBI accession number	Number of contigs	Number of scaffolds	Genome size	AntiSmash BGC analysis
42_S. nashvillensis NBRC 13064	Streptomyces nashvillensis	JCM 4498	NZ_BMUH00000000	38		8590508	35
42_S. rubiginosohelvolus IFO 12912	Streptomyces rubiginosohelvolus	JCM 4415	NZ_BMTW00000000	40		7548572	28
43_S. filamentosus AS 4.1871	Streptomyces filamentosus	ATCC 23958	NZ_PDCL00000000	2		7875407	26	complete
43_S. roseolus NBRC 12816	Streptomyces roseolus	JCM 4411	NZ_BMTV00000000	97		8057871	30
44_S. laurentii LMG 19959	Streptomyces laurentii	ATCC 31255	AP017424	1	1	8032664	28	complete
46_S. vietnamensis GIMV4.0001	Streptomyces vietnamensis	GIMV4.0001	NZ_CP010407	1	1	8867142	31	complete
					Clade C	8.16203e+06	29.6667	Average	CODE 3
53-61	Latin name	Culture collection	NCBI accession number	Number of contigs	Number of scaffolds	Genome size	AntiSmash BGC analysis
53_Streptacidiphilus jiangxiensis 33214	Streptacidiphilus jiangxiensis	CGMCC 4.1857	NZ_FOAZ00000000	94		9538627	32
53_Streptacidiphilus rugosus AM-16	Streptacidiphilus rugosus AM-16	AM-16	NZ_JQMJ00000000	4		9002860	26
54_Streptacidiphilus oryzae TH49	Streptacidiphilus oryzae	TH49	NZ_JQMQ00000000	6		7806543	18
57_Kitasatosporia azaticus IFO13803	Kitasatospora azatica	KCTC 9699	NZ_JQMO00000000	3		8272299	32
58_Kitasatosporia mediocidica	Kitasatospora mediocidica	KCTC 9733	NZ_JQLN00000000	7		8681761	34
59_Kitasatospora atroaurantiaca NRRL B-24282	Kitasatospora atroaurantiaca	DSM 41649	NZ_VIVR00000000	1		7871666	27
59_Kitasatospora gansuensis HKI 0314	Kitasatospora gansuensis	DSM 44786	NZ_JACHJR000000000	3		8296669	30
60_Kitasatospora cineracea SK-3255	Kitasatospora cineracea	DSM 44780	NZ_RJVJ00000000	5		8759731	29
60_Kitasatospora niigatensis NBRC 16453	Kitasatospora niigatensis	DSM 44781	NZ_RKQG00000000	7		8578249	28
					Clade D	8.53427e+06	28.4444	Average	CODE 4
124-130, 120-122	Latin name	Culture collection	NCBI accession number	Number of contigs	Number of scaffolds	Genome size	AntiSmash BGC analysis
124_S. armeniacus JCM 3070	Streptomyces armeniacus	ATCC 15676	CP031320	1	1	8083249	40	complete
125_S. haliclonae	Streptomyces haliclonae	DSM 41968	NZ_JACHME000000000	2		6461277	23
127_S. radiopugnans R97	Streptomyces radiopugnans	CGMCC 4.351	NZ_FOET00000000	40		6067124	24
128_S. xiamenensis MCCC 1A01550	Streptomyces xiamenensis	MCCC 1A01550	NZ_CP009922	1	1	5961402	21
129_S. avicenniae MCCC 1A01535	Streptomyces avicenniae	NRRL B-24776	NZ_JOEK00000000	66		6480326	22
129_S. griseorubiginosus NRRL B-2258	Streptomyces griseorubiginosus	SAI-142	NZ_RJKZ00000000	4		10036182	26
129_S. sedi YIM 65188	Streptomyces sedi	JCM 16909	NZ_VDGT00000000	51		6603797	27
130_S. scabrisporus	Embleya scabrispora	NF3	NZ_MWQN00000000	8		10958352	49
121_S. paucisporeus 1413	Streptomyces paucisporeus	CGMCC 4.2025	NZ_FRBI00000000	79		8164374	36
121_S. yanglinensis 1307	Streptomyces yanglinensis	CGMCC 4.2023	NZ_FNVU00000000	44		9592053	30
122_S. sp. CN732	Streptomyces yeochonensis	CN732	NZ_JQNR00000000	6		7819394	23
					Clade E	7.83887e+06	29.1818	Average	CODE 5
76-81	Latin name	Culture collection	NCBI accession number	Number of contigs	Number of scaffolds	Genome size	AntiSmash BGC analysis
75_S. hygroscopicus XM201	Streptomyces hygroscopicus	XM201	NZ_CP018627	1	1	12012215	54	confirm
76_S. violaceusniger NBRC 13459	Streptomyces violaceusniger	NBRC 13459	NZ_BJHW00000000	3		11744825	50	confirm
77_S. iranensis HM 35	Streptomyces iranensis	DSM 41954	NZ_LK022848 - NZ_LK022854	25	7	12130542	52
77_S. rapamycinicus NRRL 5491	Streptomyces rapamycinicus	NRRL 5491	NZ_QYCY00000000	4		12663199	55	confirm
79_S. malaysiensis	Streptomyces malaysiensis	DSM 4137	NZ_CP023992	1	1	10694678	47	confirm
80_S. antimycoticus KCTC 9694	Streptomyces antimycoticus	NBRC 12839	NZ_BJHV00000000	3		11174199	46	confirm
80_S. melanosporofaciens NRRL B-12234T	Streptomyces melanosporofaciens	DSM 40318	NZ_FNST00000000	2		10769732	46	confirm
80_S. sporoclivatus LMG 20312	Streptomyces antimycoticus	NBRC 100767	NZ_AP019620			11000615	50
					Clade F	1.15238e+07	50	Average	CODE 6
85, 105	Latin name	Culture collection	NCBI accession number	Number of contigs	Number of scaffolds	Genome size	AntiSmash BGC analysis
85_S. fradiae NBRC 13439	Streptomyces fradiae	NKZ-259	NZ_CP032266	1	1	8081458	36
					Clade G	8081458	36	Average	CODE 7
94,95	Latin name	Culture collection	NCBI accession number	Number of contigs	Number of scaffolds	Genome size	AntiSmash BGC analysis
94_S. jietaisiensis FXJ46	Streptomyces jietaisiensis	CGNCC 4,1859	NZ_FNAX00000000	47		7681257	24
95_S. fulvissimus NBRC 3717	Streptomyces fulvissimus	DSM 40593	NC_021177	1		7905758	34	complete
					Clade H	7.79351e+06	29	Average	CODE 8
86-89, 104, 111, 118-119	Latin name	Culture collection	NCBI accession number	Number of contigs	Number of scaffolds	Genome size	AntiSmash BGC analysis
88_S. caelestis NBRC 12749	Streptomyces caelestis	DSM 40084	NZ_JACHNE000000000	1		8936092	31
108_S. bellus ISP 5185	Streptomyces bellus	JCM 4292	NZ_BMSO00000000	73		9421870	38
108_S. bellus NBRC 12844	Streptomyces bellus	JCM 4292	NZ_BMSO00000000	73		9421870	38
111_S. pilosus NBRC 12807	Streptomyces pilosus	JCM 4403	NZ_BMTU00000000	55		7626409	28
118_S. asterosporus NRRL B-24328	Streptomyces asterosporus	DSM 41459	NZ_CP022310	1		7766581	33
118_S. aureorectus NRRL B-24301	Streptomyces aureorectus	DSM 41692	NZ_JACJHU000000000	5		7983969	35
118_S. calvus ISP 5010	Streptomyces calvus	JCM 4326	NZ_BMSU00000000	63		7946438	37
119_S. vinaceusdrappus NRRL 2363	Streptomyces vinaceusdrappus	JCM 4529	NZ_BMUN00000000	72		8461620	42
					Clade I	8.44561e+06	35.25	Average	CODE 9
90, 92-93, 106-107	Latin name	Culture collection	NCBI accession number	Number of contigs	Number of scaffolds	Genome size	AntiSmash BGC analysis
90_S. griseoviridis NBRC 12874	Streptomyces griseoviridis	JCM 4250	NZ_BMSM00000000	90		7807416	37
92_S. ruber NBRC 14600	Streptomyces ruber	JCM 3131	NZ_BMQK00000000	100		7896808	31
93_S. violarus ISP 5205	Streptomyces violarus	JCM 4534	NZ_BMUP00000000	28		9119470	30
106_S. janthinus ISP 5206	Streptomyces janthinus	JCM 4387	NZ_BMTM00000000	46		9387529	32
106_S. roseoviolaceus ISP 5277	Streptomyces roseoviolaceus	MMA-32	JAANNS000000000	45		7723388	32
107_S. hawaiiensis ISP 5042	Streptomyces hawaiiensis	ATCC 12236	NZ_CP021978	1	1	8876928	32	complete
107_S. massasporeus DSM 40035	Streptomyces massasporeus	JCM 4139	NZ_BMSE00000000	83		9073213	35
					Clade J	8.55496e+06	32.7143	Average	CODE 10
91, 112	Latin name	Culture collection	NCBI accession number	Number of contigs	Number of scaffolds	Genome size	AntiSmash BGC analysis
91_S. poonensis NRRL B-2319	Streptomyces poonensis	JCM 4815	NZ_BMVW00000000	46		8584687	32
112_S. albidoflavus DSM 40455T	Streptomyces albidoflavus	J1074	NC_020990	1	1	6841649	22	complete
112_S. albus AS 4.1845	Streptomyces albus	NBRC 1014	NZ_BBQG00000000	95		7594511	32
112_S. coelicolor DSM 40233T	Streptomyces coelicolor	A3(2)	AL645882	1	1	8667507	27	complete
112_S. koyangensis VK-A60	Streptomyces koyangensis	VK-A60T	NZ_CP031742	1	1	7220839	21
112_S. odorifer DSM 40347T	Streptomyces odorifer	KAI-180	NZ_JAANNT000000000	1	93	6818716	29
112_S. sampsonii DSM 40394T	Streptomyces sampsonii	KJ40	NZ_CP016824	1	1	7070328	21
					Clade K	7.54261e+06	26.2857	Average	CODE 11
114, 116-117	Latin name	Culture collection	NCBI accession number	Number of contigs	Number of scaffolds	Genome size	AntiSmash BGC analysis
114_S. chromofuscus NBRC 12851	Streptomyces chromofuscus	DSM 40273	NZ_CP063374	1	1	7483282	19	complete
117_S. nodosus NRRL B-2371	Streptomyces nodosus	DSM 40109	NZ_JACHMR000000000	2		7791312	22
					Clade L	7637297	20.5	Average	CODE 12
97-98, 101-102, 113	Latin name	Culture collection	NCBI accession number	Number of contigs	Number of scaffolds	Genome size	AntiSmash BGC analysis
86_S. capillispiralis KCTC 1719	Streptomyces capillispiralis	DSM 41695	NZ_VIWV00000000	3		8432708	35
86_S. rubiginosus KCTC 9042	Streptomyces rubiginosus	JCM 4416	NZ_BMTX00000000	97		7308697	31
95_S. flavofungini NRRL B-12307	Streptomyces flavofungini	JCM 46753	NZ_JAEKOZ000000000	88		9714742	48
99_S. althioticus KCTC 9752	Streptomyces althioticus	JCM 4344	NZ_BMSW00000000	68		7646170	24
102_S. marokkonensis	Streptomyces marokkonensis	OANH409	NZ_VSKS00000000	82		7890048	40
113_S. diastaticus subsp. diastaticus NBRC 3714	Streptomyces diastaticus subsp. diastaticus	JCM 4128	NZ_BMSB00000000	100		6982337	36
113_S. gougerotii DSM 40324T	Streptomyces gougerotii	JCM 4136	NZ_BMSC00000000	79		6596492	32
113_S. rutgersensis DSM 40077T	Streptomyces rutgersensis	NBRC 12819	NZ_BLLM00000000	5		6745173	23
					Clade M	7172044	31	Average	CODE 13
96, 100, 103, 110, 115	Latin name	Culture collection	NCBI accession number	Number of contigs	Number of scaffolds	Genome size	AntiSmash BGC analysis
96_S. violaceochromogenes NBRC 13100	Streptomyces violaceochromogenes	JCM 4530	NZ_BMUO00000000	23		8856784	28
100_S. matensis NRRL B-2576	Streptomyces matensis	JCM 4277	NZ_BMSN00000000	64		7345749	22
100_S. variabilis NRRL B-3984T	Streptomyces variabilis	JCM 4422	NZ_BMTZ00000000	73		7359771	21
100_S. vinaceus NBRC 3406	Streptomyces vinaceus	ATCC 27476	NZ_CP023692	1	1	7673509	23	complete
103_S. anthocyanicus NBRC 14892	Streptomyces anthocyanicus	JCM 5058	NZ_BMWI00000000	55		8187300	27
103_S. coelescens	Streptomyces coelescens	JCM 4739	NZ_BMVQ00000000	78		8674739	31
103_S. rubrogriseus LMG 20318	Streptomyces rubrogriseus	NBRC 15455	NZ_BEWD00000000	21		8454377	28
103_S. violaceoruber ICSSB 1016	Streptomyces violaceoruber	S21	NZ_CP020570	1	1	7916045	32
110_S. albogriseolus NRRL B-1305T	Streptomyces albogriseolus	JCM 4616	NZ_BMVA00000000	66		8066392	28
					Clade N	8.05941e+06	26.6667	Average	CODE 14
66-74	Latin name	Culture collection	NCBI accession number	Number of contigs	Number of scaffolds	Genome size	AntiSmash BGC analysis
66_S. mashuensis NRRL B-8164T	Streptomyces mashuensis	JCM 4059	NZ_BNBD00000000	38		7237780	41
67_S. noursei NBRC 15452	Streptomyces noursei	ATCC 11455	NZ_CP011533	1	1	9815884	40	complete
67_S. yunnanensis	Streptomyces yunnanensis	CGMCC 4.3555	NZ_FRBK00000000	94		9356146	45
68_S. lydicus ATCC 25470	Streptomyces lydicus	ATCC 25470	NZ_RDTD00000000	20		7935716	26
69_S. hygroscopicus subsp. glebosus AS 4.1873	Streptomyces glebosus	NBRC 13786	NZ_BLIO00000000	1	1	8442457	35	complete
69_S. libani subsp. LMG 20087	Streptomyces libani subsp. rufus	JCM 4325	NZ_BMST00000000	36		8295319	39
69_S. platensis	Streptomyces platensis	ATCC 23948	NZ_CP023691	1	1	8501012	35	complete
70_S. tubercidicus DSM 40261T	Streptomyces tubercidicus	NBRC 13090	NZ_BLIR00000000	3		7928609	30
71_S. albofaciens	Streptomyces albofaciens JCM 4342	ATCC 23873	NZ_PDCM00000000	2		9252595	40
71_S. chrestomyceticus NRRL B-3293	Streptomyces chrestomyceticus JCM 4735	NBRC 1444	NZ_BHZC00000000	1	1	9377418	42	complete
71_S. rimosus subsp. paromomycinus DSM 41429T	Streptomyces rimosus subsp. paromomycinus	NBRC 15454	NZ_BHZD00000000	1	1	9705398	45	complete
72_S. rimosus subsp. rimosus	Streptomyces rimosus subsp. rimosus	ATCC 10970	NZ_CP023688	1	1	9361154	44	complete
74_S. violens DSM 40597T	Streptomyces violens	NRRL ISP-5597	NZ_JOBH00000000	64		7941520	29
					Clade O	8.70392e+06	37.7692	Average	CODE 15
62-65, 82-84	Latin name	Culture collection	NCBI accession number	Number of contigs	Number of scaffolds	Genome size	AntiSmash BGC analysis
63_S. luteoverticillatus NBRC 3840	Streptomyces luteoverticillatus	CGMCC 15060	NZ_CP034587	1	1	7367863	41	complete
65_S. roseoverticillatus NRRL B-1993	Streptomyces roseoverticillatus	NRRL B-3500	NZ_JOFL00000000	96		7205477	41
82_S. rectiverticillatus NRRL B-12369	Streptomyces rectiverticillatus	B15-08	NZ_CP040752	1	1	7679243	35	complete
					Clade P	7.41753e+06	39	Average	CODE 16
49-52	Latin name	Culture collection	NCBI accession number	Number of contigs	Number of scaffolds	Genome size	AntiSmash BGC analysis
50_S. roseoverticillatus NRRL B-3500	Streptomyces roseoverticillatus	NRRL B-3500	NZ_JOFL00000000	96		7205477	41
50_S. roseoverticillatus NRRL B-24285	Streptomyces roseoverticillatus	NRRL B-3500	NZ_JOFL00000000	96		7205477	41
52_S. netropsis NBRC 3723	Streptomyces netropsis	JCM 4063	NZ_JACHJG000000000	48		8040679	36
					Clade Q	7.48388e+06	39.3333	Average	CODE 17
47-48	Latin name	Culture collection	NCBI accession number	Number of contigs	Number of scaffolds	Genome size	AntiSmash BGC analysis
48_S. lavendofoliae LMG 19935	Streptomyces lavendofoliae	JCM 4391	NZ_BMTP00000000	70		7170078	28
					Clade R	7170078	28	Average	CODE 18
29-30	Latin name	Culture collection	NCBI accession number	Number of contigs	Number of scaffolds	Genome size	AntiSmash BGC analysis
29_S. michiganensis NBRC 12797	Streptomyces michiganensis	JCM 4594	NZ_BMUU00000000	66		8711471	41	49-9+1
29_S. violascens NBRC 12920	Streptomyces violascens	JCM 4424	NZ_BMUA00000000	92		9117820	40
29_S. xanthochromogenes NRRL B-5410T	Streptomyces xanthochromogenes	JCM 4612	NZ_BMUZ00000000	54		8774150	43	47-5+1
					Clade S	8.86781e+06	41.3333	Average	CODE 19
6, 16, 41	Latin name	Culture collection	NCBI accession number	Number of contigs	Number of scaffolds	Genome size	AntiSmash BGC analysis
6_S. emeiensis 4776	Streptomyces prasinopilosus	CGMCC 4.3504	NZ_FMZK00000000	28		7125330	25
16_S. flaveus NRRL B-16074	Streptomyces flaveus	JCM 3035	NZ_BMPQ00000000	108		10275661	24	25-2+1
41_S. flavidovirens NBRC 13039	Streptomyces flavidovirens	DSM 40150	NZ_AUBE00000000	51		7070141	14
					Clade T	8157044	21	Average	CODE 20
10-12	Latin name	Culture collection	NCBI accession number	Number of contigs	Number of scaffolds	Genome size	AntiSmash BGC analysis
10_S. sp. S77	Streptomyces puniciscabiei	DSM 41929	NZ_VFNX00000000	9		9146138	35
11_S. lanatus ISP 5090	Streptomyces lanatus	JCM 4588	NZ_BNBM00000000	50		10216859	37
12_S. griseofuscus	Streptomyces griseofuscus	DSM 40191	NZ_CP051006	1	1	8721740	33	complete
12_S. murinus NBRC 12799	Streptomyces murinus	Am1	NZ_CP066774	1	1	8539264	32	complete
					Clade U	9.156e+06	34.25	Average	CODE 21
14, 17	Latin name	Culture collection	NCBI accession number	Number of contigs	Number of scaffolds	Genome size	AntiSmash BGC analysis
14_S. abikoensis NBRC 13860	Streptomyces abikoensis	JCM 4002	NZ_BMRT00000000	30		7000866	36
14_S. alboniger JCM 4309	Streptomyces alboniger	ATCC 12461	NZ_CP023695	1	1	7962786	29	complete
17_S. griseoluteus NBRC 13375	Streptomyces griseoluteus	JCM 4765	NZ_BNBQ00000000	25		6664735	24
					Clade V	7.20946e+06	29.6667	Average	CODE 22
20	Latin name	Culture collection	NCBI accession number	Number of contigs	Number of scaffolds	Genome size	AntiSmash BGC analysis
20_S. mirabilis DSM 40553	Streptomyces mirabilis	JCM 4551	NZ_BMUQ00000000	85		11285736	37
20_S. olivochromogenes DSM 40451	Streptomyces olivochromogenes	DSM 40451	NZ_LMWR00000000	169	98	11628668	41
					Clade W	11457202	39	Average	CODE 23
18-19, 22-25	Latin name	Culture collection	NCBI accession number	Number of contigs	Number of scaffolds	Genome size	AntiSmash BGC analysis
18_S. ederensis KCTC 9726	Streptomyces ederensis	JCM 4958	NZ_BNCC00000000	63		10658486	40
18_S. umbrinus NRRL B-2572T	Streptomyces umbrinus	JCM 4521	NZ_BMUM00000000	71		11856977	43
22_S. turgidiscabies ATCC 700248	Streptomyces turgidiscabies	T45	NZ_BCMN00000000	100		10579341	37
24_S. bottropensis ATCC 25435	Streptomyces bottropensis ATCC 25435	ATCC 25435	NZ_ARTP00000000	4		8955426	30
24_S. sp. CFBP4521.	Streptomyces stelliscabiei	DSM 41803	NZ_JADBGF000000000	3		10497710	33
25_S. scabiei	Streptomyces scabiei	87.22	NC_013929	1	1	10148695	34	complete
					Clade X	1.04494e+07	36.1667	Average	CODE 24
26	Latin name	Culture collection	NCBI accession number	Number of contigs	Number of scaffolds	Genome size	AntiSmash BGC analysis
						#REF!	#REF!	Average
27	Latin name	Culture collection	NCBI accession number			Genome size	AntiSmash BGC analysis
						#REF!	#REF!	Average
31-37	Latin name	Culture collection	Genome NCBI accession number	Number of contigs	Number of scaffolds	Genome size	AntiSmash BGC analysis
32_S. spiroverticillatus NBRC 3728	Streptomyces spiroverticillatus	JCM 4609	NZ_BMUX00000000	97		9703912	40
33_S. californicus NBRC 3386	Streptomyces californicus	NRRL B-2098	NZ_JNZZ00000000	105		7785545	33
33_S. floridae NRRL 2423	Streptomyces californicus	NRRL 2423	NZ_JOAC00000000	67		7896344	33
33_S. puniceus NBRC 12811	Streptomyces californicus	NRRL B-2895	NZ_JOFA00000000	82		8175879	33
34_S. atroolivaceus KCTC 9017	Streptomyces atroolivaceus	NRRL ISP-5137	NZ_JNXG00000000	106		8216207	36
34_S. finlayi NRRL B-12114	Streptomyces finlayi	JCM 4637	NZ_BMVC00000000	65		9487627	35
36_S. halstedii NRRL B-1238	Streptomyces halstedii	NRRL ISP-5068	NZ_JOAZ00000000	105		7740838	26
37_S. flavovirens NBRC 12771	Streptomyces flavovirens	NRRL B-2182	NZ_JOAB00000000	97		7670646	29
42_S. tanashiensis NBRC 12919	Streptomyces tanashiensis	JCM 4086	NZ_BMRZ00000000	60		9019500	41
					Clade Y	8.33462e+06	33.125	Average	CODE 25
28, 40	Latin name	Culture collection	Genome NCBI accession number	Number of contigs	Number of scaffolds	Genome size	AntiSmash BGC analysis
28_S. kurssanovii NBRC 13192	Streptomyces kurssanovii	JCM 4388	NZ_BMTN00000000	106		8199139	23
28_S. peucetius	Streptomyces peucetius	NRRL WC-3868	NZ_JOCK00000000	129		9528340	22
28_S. xantholiticus NBRC 13354	Streptomyces xantholiticus	JCM 4863	NZ_BMWB00000000	80		7810960	29	34-7+2
40_S. lateritius LMG 19372	Streptomyces lateritius	JCM 4389	NZ_BMTO00000000	54		7707773	25
40_S. litmocidini NBRC 12792	Streptomyces litmocidini	JCM 4394	NZ_BMTQ00000000	87		7974192	32	38-8+2
40_S. omiyaensis NRRL B-1587	Streptomyces omiyaensis	JCM 4806	NZ_BMVV00000000	100		8566167	29
40_S. purpureus NRRL B-5403	Streptomyces purpureus	JCM 3172	NZ_BMQQ00000000	96		7542379	30
40_S. venezuelae ATCC 10712	Streptomyces venezuelae ATCC 10712	ATCC 10712	NZ_CP029197	1	1	8223505	31	complete
40_S. zaomyceticus NRRL B-2038	Streptomyces zaomyceticus	JCM 4864	NZ_BNBZ00000000	80		8311400	25
					Clade Z	8207095	27.3333	Average	CODE 26
41	Latin name	Culture collection	Genome NCBI accession number	Number of contigs	Number of scaffolds	Genome size	AntiSmash BGC analysis
41_S. chryseus NRRL B-12347	Streptomyces chryseus	JCM 4737	NZ_BMVO00000000	91		7154268	34
41_S. helvaticus NRRL B-12365T	Streptomyces chryseus	JCM 4768	NZ_BMVT00000000	169		7722314	29
						7438291	31.5	Average	CODE 27
