# Supplementary material for: Comparative Genomics Reveals a Remarkable Biosynthetic Potential of the Streptomyces Phylogenetic Lineage Associated with Rugose-Ornamented Spores
Source: mSystems. 2021 Aug 24;6(4):e00489-21. doi: 10.1128/mSystems.00489-21 (PMC8407293; doi:10.1128/mSystems.00489-21)
Supplement: DATA SET S2 [file msystems.00489-21-sd002.xlsx]

## Sheet: PKS1
PKS1
		F1			F2	F3				F4	F5	F6
	BiGSCAPE family	S. melanosoporofaciens	S. antimycoticus	S. yatensis	S. malaysiensis	S. rhizosphaericus	S. indonesiensis	S. asiaticus	S. cangkringensis	S. rapamycinicus	S. violaceusniger	S. hygroscopicus	Total	MIBIG hit
1	FAM_02261	0	0	0	0	0	0	0	0	1	0	0	1	Cryptic
2	FAM_01024	0	0	0	0	0	0	0	0	1	0	0	1	BGC0001040.1: Rapamycin BGC
3	FAM_02259	0	0	0	0	0	0	0	0	1	0	0	1	Cryptic, merged into GCF16
4	FAM_00073	0	1	0	0	0	0	0	0	0	0	0	0	BGC0000075.1: Hygrocin BGC
5	FAM_01838	0	0	0	0	0	0	0	0	0	1	0	1	Cryptic
6	FAM_01831	0	0	0	0	0	0	0	0	0	1	0	1	could be merged with FAM_00997
7	FAM_01826	0	0	0	0	0	0	0	0	0	1	0	1	Cryptic
8	FAM_01821	0	0	0	0	0	0	0	0	0	1	0	1	Cryptic
9	FAM_01796	0	0	0	0	0	0	0	0	0	1	0	1	Cryptic
10	FAM_01797	0	0	0	0	0	0	0	0	0	1	0	1	Cryptic
11	FAM_02267	0	0	0	0	0	0	0	0	1	1	0	2	Cryptic
12	FAM_02224	0	0	0	1	0	0	0	0	0	0	0	0	Cryptic
13	FAM_02221	0	0	0	1	0	0	0	0	0	0	0	0	Cryptic
14	FAM_02187	0	0	0	1	0	0	0	0	0	0	0	0	merged into GCF15, clustered with BGC0000074.1: Herbimycin BGC, BGC0000067.1: Geldanamycin BGC - GC0000066.1: Geldanamycin BGC, BGC0000066.1
15	FAM_02180	0	0	0	1	0	0	0	0	0	0	0	0	Cryptic
16	FAM_02230	0	0	0	1	0	0	0	0	1	0	0	1	clustered with BGC0001523.1: Azalomycin F BGC
17	FAM_02121	1	0	1	0	0	0	0	0	0	0	0	0	Cryptic
18	FAM_02143	1	1	1	1	0	0	0	0	0	0	1	1	Cryptic
19	FAM_02069	1	1	1	0	0	0	0	0	0	0	1	1	Cryptic
20	FAM_02045	1	1	1	1	0	0	0	0	1	1	1	3	clustered with BGC0000114.1: Nigericin BGC
21	FAM_01990	0	0	0	0	0	1	1	1	0	0	0	3	Cryptic
22	FAM_01944	0	0	0	0	1	1	1	1	1	0	0	5	Cryptic
23	FAM_01882	0	0	0	0	1	1	1	1	1	0	0	5	Cryptic
24	FAM_01978	0	0	0	1	1	1	1	1	0	1	1	6	Cryptic
25	FAM_01851	0	0	0	1	1	1	1	1	1	1	1	7	Cryptic
26	FAM_02043	1	1	1	0	1	1	1	1	0	1	1	6	BGC0001700.1: Niphimycins C-E BGC
27	FAM_02111	1	1	1	0	1	1	1	1	1	0	1	6	could be merged with FAM_02045
28	FAM_01914	1	1	1	1	1	1	1	1	1	0	1	6	could be merged with FAM_01629
29	FAM_02047	1	1	1	1	1	1	1	1	1	1	1	7	BGC0000053.1: Elaiophylin BGC

## Sheet: NRPS
NRPS
		F1			F2	F3				F4	F5	F6
	BiGSCAPE family	S. melanosoporofaciens	S. antimycoticus	S. yatensis	S. malaysiensis	S. rhizosphaericus	S. indonesiensis	S. asiaticus	S. cangkringensis	S. rapamycinicus	S. violaceusniger	S. hygroscopicus	Total	MIBIG hit
1	FAM_02278	0	0	0	0	0	0	0	0	1	0	0	1	Cryptic
2	FAM_02262	0	0	0	0	0	0	0	0	1	0	0	1	Cryptic
3	FAM_02249	0	0	0	0	0	0	0	0	1	0	0	1	Cryptic
4	FAM_02239	0	0	0	0	0	0	0	0	1	0	0	1	Cryptic
5	FAM_01024	0	0	0	0	0	0	0	0	1	0	0	1	BGC0001040.1: Rapamycin biosynthetic gene cluster
6	FAM_02237	0	0	0	0	0	0	0	0	1	0	0	1	Cryptic
7	FAM_01868	0	0	0	0	1	0	0	0	0	0	0	0	Cryptic
8	FAM_01840	0	0	0	0	0	0	0	0	0	1	0	1	Cryptic
9	FAM_01839	0	0	0	0	0	0	0	0	0	1	0	1	Cryptic
10	FAM_01827	0	0	0	0	0	0	0	0	0	1	0	1	Cryptic
11	FAM_01826	0	0	0	0	0	0	0	0	0	1	0	1	Cryptic
12	FAM_01816	0	0	0	0	0	0	0	0	0	1	0	1	Cryptic
13	FAM_01798	0	0	0	0	0	0	0	0	0	1	0	1	Cryptic
14	FAM_01815	0	0	0	0	0	0	0	0	0	1	0	1	Cryptic
15	FAM_02334	0	0	0	0	0	0	0	0	0	0	1	1	Cryptic
16	FAM_02299	0	0	0	0	0	0	0	0	0	0	1	1	Cryptic
17	FAM_02330	0	0	0	0	0	0	0	0	0	0	1	1	could be merged with FAM_02330
18	FAM_02323	0	0	0	1	0	0	0	0	0	0	1	1	Cryptic
19	FAM_02178	0	1	0	0	0	0	0	0	0	0	0	0	Cryptic
20	FAM_02130	0	1	0	0	0	0	0	0	0	0	0	0	Cryptic
21	FAM_02136	0	1	0	0	0	0	0	0	0	0	0	0	Cryptic, merged into
22	FAM_02305	0	1	0	0	0	0	0	0	0	0	1	1	Cryptic
23	FAM_02226	0	0	0	1	0	0	0	0	0	0	0	0	Cryptic
24	FAM_02225	0	0	0	1	0	0	0	0	0	0	0	0	Cryptic
25	FAM_02221	0	0	0	1	0	0	0	0	0	0	0	0	Cryptic
26	FAM_02180	0	0	0	1	0	0	0	0	0	0	0	0	Cryptic
27	FAM_02211	0	0	0	1	0	0	0	0	0	0	0	0	Cryptic
28	FAM_02189	0	0	0	1	0	0	0	0	1	0	0	1	Cryptic
29	FAM_02042	0	0	1	1	0	0	0	0	0	0	0	0	Cryptic
30	FAM_02319	0	0	1	1	0	0	0	0	0	0	1	1	Cryptic
31	FAM_02223	0	0	1	1	0	0	0	0	0	0	1	1	Cryptic
32	FAM_02106	1	0	0	0	0	0	0	0	0	0	0	0	Cryptic
33	FAM_02128	1	0	0	0	0	0	0	0	0	0	0	0	Cryptic
34	FAM_02145	1	1	0	0	0	0	0	0	0	0	0	0	Cryptic
35	FAM_02125	1	1	0	0	0	0	0	0	1	0	1	2	Cryptic
36	FAM_02078	1	1	1	1	0	0	0	0	0	0	1	1	Cryptic
37	FAM_02169	1	1	1	0	0	0	0	0	0	0	1	1	BGC0001012.1: Meridamycin BGC, BGC0001013.1: Meridamycin BGC
38	FAM_02076	1	1	1	0	0	0	0	0	0	0	1	1	Cryptic
39	FAM_02040	1	1	1	1	0	0	0	0	1	0	0	1	BGC0000325.1: Coelichelin BGC
40	FAM_01919	0	0	0	0	0	1	1	1	0	0	0	2	Cryptic
41	FAM_01991	0	1	0	0	0	1	1	1	0	0	0	2	Cryptic
42	FAM_01995	0	0	0	0	1	1	0	1	1	0	0	2	Cryptic
43	FAM_02238	0	0	0	0	1	1	1	1	1	0	0	3	Cryptic
44	FAM_01983	0	0	0	0	1	1	1	1	0	0	0	2	Cryptic
45	FAM_01935	0	0	0	0	1	1	1	1	0	0	0	2	Cryptic
46	FAM_01982	0	0	1	0	1	1	1	1	0	0	0	2	Cryptic
47	FAM_01974	0	0	0	1	1	1	1	1	0	1	1	4	Cryptic
48	FAM_01979	0	0	0	0	1	1	1	1	1	1	0	4	Cryptic
49	FAM_02027	0	0	0	1	1	1	1	1	1	1	0	4	BGC0001011.1: Meridamycin BGC
50	FAM_02028	1	0	0	1	1	1	1	1	1	0	0	3	could be merged with FAM_02027 and FAM_02169
51	FAM_02011	1	1	0	0	1	1	1	1	1	0	0	3	Cryptic
52	FAM_02013	1	1	1	1	1	1	1	1	1	1	1	5	Cryptic
53	FAM_01854	1	1	1	1	1	1	1	1	1	0	1	4	Cryptic

## Sheet: PKS-NRP_hybrids
PKS-NRPS hybrid
		F1			F2	F3				F4	F5	F6
	BiGSCAPE family	S. melanosoporofaciens	S. antimycoticus	S. yatensis	S. malaysiensis	S. rhizosphaericus	S. indonesiensis	S. asiaticus	S. cangkringensis	S. rapamycinicus	S. violaceusniger	S. hygroscopicus	Total	MIBIG hit
1	FAM_02249	0	0	0	0	0	0	0	0	1	0	0	1	Cryptic
2	FAM_02239	0	0	0	0	0	0	0	0	1	0	0	1	Cryptic
3	FAM_02237	0	0	0	0	0	0	0	0	1	0	0	1	Cryptic
4	FAM_02238	0	0	0	0	0	0	0	0	1	0	0	1	Cryptic
5	FAM_02106	1	0	0	0	0	0	0	0	0	0	0	0	Cryptic
6	FAM_02114	1	0	0	0	0	0	0	0	0	0	0	0	Cryptic, merged into GCF33
7	FAM_01840	0	0	0	0	0	0	0	0	0	1	0	1	Cryptic
8	FAM_01828	0	0	0	0	0	0	0	0	0	1	0	1	Cryptic, merged into GCF15
9	FAM_01839	0	0	0	0	0	0	0	0	0	1	0	1	Cryptic
10	FAM_02330	0	0	0	0	0	0	0	0	0	0	1	1	Cryptic
11	FAM_02299	0	0	0	0	0	0	0	0	0	0	1	1	Cryptic
12	FAM_02325	0	0	0	0	0	0	0	0	0	0	1	1	Cryptic, merged into GCF15
13	FAM_02323	0	0	0	1	0	0	0	0	0	0	1	1	Cryptic
14	FAM_02225	0	0	0	1	0	0	0	0	0	0	0	0	Cryptic
15	FAM_02189	0	0	0	1	0	0	0	0	1	0	0	1	Cryptic
16	FAM_01991	0	1	0	0	0	1	1	1	0	0	0	2	Cryptic
17	FAM_01974	0	0	0	0	1	1	1	1	0	0	0	2	Cryptic
18	FAM_02268	1	1	0	1	1	1	1	1	1	0	1	4	BGC0001012.1: Meridamycin biosynthetic gene cluster, BGC0001013.1: Meridamycin biosynthetic gene cluster, BGC0001011.1: Meridamycin biosynthetic gene cluster
19	FAM_02269	1	0	1	1	1	1	1	1	1	0	0	3	could be merged with FAM_02268

## Sheet: PKSother
PKS other
	BiGSCAPE family	S. melanosoporofaciens	S. antimycoticus	S. yatensis	S. malaysiensis	S. rhizosphaericus	S. indonesiensis	S. asiaticus	S. cangkringensis	S. rapamycinicus	S. violaceusniger	S. hygroscopicus	Total	MIBIG hit
1	FAM_02330	0	0	0	0	0	0	0	0	0	0	1	1	Cryptic
2	FAM_02325	0	0	0	0	0	0	0	0	0	0	1	1	Cryptic
3	FAM_02324	0	0	0	0	0	0	0	0	0	0	1	1	Cryptic
4	FAM_02323	0	0	0	0	0	0	0	0	0	0	1	1	Cryptic, merged into GCF69
5	FAM_02286	0	0	0	0	0	0	0	0	0	0	1	1	Cryptic, merged into GCF43
6	FAM_02299	0	0	0	0	0	0	0	0	0	0	1	1	Cryptic
7	FAM_02269	0	0	0	0	0	0	0	0	1	0	0	1	Cryptic
8	FAM_02268	0	0	0	0	0	0	0	0	1	0	0	1	Cryptic, merged into GCF02
9	FAM_02264	0	0	0	0	0	0	0	0	1	0	0	1	Cryptic
10	FAM_02249	0	0	0	0	0	0	0	0	1	0	0	1	Cryptic
11	FAM_02239	0	0	0	0	0	0	0	0	1	0	0	1	Cryptic
12	FAM_02227	0	0	0	0	0	0	0	0	1	0	0	1	Cryptic, merged into GCF35
13	FAM_02237	0	0	0	0	0	0	0	0	1	0	0	1	Cryptic
14	FAM_02132	0	1	0	0	0	0	0	0	0	0	0	0	Cryptic
15	FAM_02114	1	0	0	0	0	0	0	0	0	0	0	0	Cryptic
16	FAM_02106	1	0	0	0	0	0	0	0	0	0	0	0	Cryptic
17	FAM_01840	0	0	0	0	0	0	0	0	0	1	0	1	Cryptic
18	FAM_01839	0	0	0	0	0	0	0	0	0	1	0	1	Cryptic
19	FAM_01828	0	0	0	0	0	0	0	0	0	1	0	1	Cryptic
20	FAM_01799	0	0	0	0	0	0	0	0	0	1	0	1	Cryptic
21	FAM_01826	0	0	0	0	0	0	0	0	0	1	0	1	Cryptic
22	FAM_02225	0	0	0	1	0	0	0	0	0	0	0	0	Cryptic
23	FAM_02221	0	0	0	1	0	0	0	0	0	0	0	0	Cryptic
24	FAM_02190	0	0	0	1	0	0	0	0	0	0	0	0	Cryptic, meaged into GCF69
25	FAM_02185	0	0	0	1	0	0	0	0	0	0	0	0	Cryptic, merged into GCF02
26	FAM_02188	0	0	0	1	0	0	0	0	0	0	0	0	Cryptic
27	FAM_00268	0	0	0	1	0	0	0	0	1	0	1	2	clustered with BGC0001513.1: Anthrabenzoxocinone BGC, BGC0000272.1: Spore pigment BGC
28	FAM_02189	0	0	0	1	0	0	0	0	1	0	0	1	Cryptic
29	FAM_01886	0	0	0	0	0	1	1	1	0	0	0	2	Cryptic
30	FAM_01991	0	1	0	0	0	1	1	1	0	0	0	2	Cryptic
31	FAM_02270	0	0	0	1	1	1	1	1	1	0	1	4	Cryptic
32	FAM_01850	1	0	0	0	1	1	1	1	0	1	0	3	Could be merged with FAM_00211, FAM_00268
33	FAM_01893	0	0	0	0	1	1	0	1	0	0	0	1	Cryptic
34	FAM_02238	0	0	0	0	1	1	1	1	1	0	0	3	Cryptic
35	FAM_01934	0	0	0	0	1	1	1	1	0	0	0	2	Cryptic
36	FAM_01977	0	0	0	0	1	1	1	1	0	0	0	2	Cryptic
37	FAM_01925	0	0	0	0	1	1	1	1	0	0	0	2	Cryptic
38	FAM_01974	0	0	0	0	1	1	1	1	0	0	0	2	Cryptic
39	FAM_01903	0	0	0	0	1	1	1	1	0	0	0	2	Could be merged with FAM_00249, FAM_00235, FAM_01362
40	FAM_01871	0	0	0	0	1	1	1	1	0	0	0	2	Cryptic
41	FAM_02044	0	0	1	0	0	0	0	0	0	0	0	0	Cryptic
42	FAM_00211	0	1	1	0	0	0	0	0	0	0	0	0	clustered with BGC0000271.1: Spore pigment, BGC0000215.1: Curamycin BGC, BGC0001512.1: Anthrabenzoxocinone BGC, BGC0001366.1: BE-24566B / zunyimycin A BGC
43	FAM_02077	1	1	1	0	0	0	0	0	0	0	0	0	Cryptic
44	FAM_02176	1	1	1	0	0	0	0	0	0	0	0	0	Cryptic
45	FAM_02075	2	1	1	1	0	0	0	0	0	0	1	1	Cryptic
