# Supplementary material for: Comparative Genomics Reveals a Remarkable Biosynthetic Potential of the Streptomyces Phylogenetic Lineage Associated with Rugose-Ornamented Spores
Source: mSystems. 2021 Aug 24;6(4):e00489-21. doi: 10.1128/mSystems.00489-21 (PMC8407293; doi:10.1128/mSystems.00489-21)
Supplement: DATA SET S3 [file msystems.00489-21-sd003.xlsx]

## Sheet: GCF summary
GCF clustering & Dereplication
GCF & GCC	BIG-SCAPE GCFs	De-replication	GCF type	GCF abundance	BGCs
GCF-01	FAM_01852	Galtamycin, Landomycin, Warkmycin	T2PKS	Unique	F3a_C12	F3b_C18	F3c_C18	F3d_C18
GCC-02	FAM_02027	Meridamycin	PKS-NRPS hybrids	Common	F2a_C06	F3a_C34	F3b_C40	F3c_C40	F3d_C40	F4a_C42	F5a_C36
	FAM_02268				F1a_C36	F1b_C40	F2a_C06	F3a_C34	F3b_C40	F3c_C40	F3d_C40	F4a_C42	F6a_C11
	FAM_02269				F1a_C37	F1c_C37	F2a_C05	F3a_C35	F3b_C41	F3c_C41	F3d_C41	F4a_C43
GCC-03	FAM_00211	Spore pigments	T2PKS	Common	F1b_C19	F1c_C17
	FAM_00268				F2a_C30	F4a_C17	F6a_C24
	FAM_01850				F1a_C18	F3a_C10	F3b_C16	F3c_C16	F3d_C16	F5a_C13
GCC-04	FAM_02045	Nigericin	T1PKS	Common	F1a_C30	F1b_C09	F1c_C07	F2a_C38	F4a_C05	F5a_C07	F6a_C13
	FAM_02111				F1a_C29	F1b_C10	F1c_C08	F3a_C03	F3b_C09	F3c_C09	F3d_C09	F4a_C06	F6a_C14
GCC-05	FAM_02230	Azalomycin, Niphimycin	T1PKS	Common	F2a_C39	F4a_C04
	FAM_02043				F1a_C31	F1b_C08	F1c_C05	F3a_C01	F3b_C07	F3c_C07	F3d_C07	F5a_C06	F6a_C48
GCF-06	FAM_01914	Mediomycin	T1PKS	Rare	F1a_C06	F1b_C31	F1c_C29	F2a_C17	F3a_C23	F3b_C29	F3c_C20	F3d_C29	F4a_C30	F6a_C30
GCC-07	FAM_00926	Desferrioxamine	Siderophore	Rare	F2a_C23
	FAM_02009				F1a_C13	F1b_C24	F1c_C23	F3a_C16	F3b_C22	F3c_C27	F3d_C22	F4a_C22	F6a_C36
GCF-08	FAM_01951	Hopene	Terpene	Common	F1a_C19	F1b_C18	F1c_C16	F2a_C31	F3a_C09	F3b_C15	F3c_C15	F3d_C15	F4a_C16	F5a_C11	F6a_C23
GCC-09	FAM_01978	Moenomycin	T3PKS	Common	F2a_C04	F3a_C36	F3b_C42	F3c_C42	F3d_C42	F5a_C37	F6a_C09
	FAM_02270				F2a_C04	F3a_C36	F3b_C42	F3c_C42	F3d_C42	F4a_C44	F6a_C09
	FAM_02271				F1b_C44	F4a_C45	F5a_C38
GCF-10	FAM_02047	Elaiophylin	T1PKS	Common	F1a_C28	F1b_C11	F1c_C09	F2a_C37	F3a_C04	F3b_C10	F3c_C10	F3d_C10	F4a_C07	F5a_C08	F6a_C15
GCF-11	FAM_01916	Ectoine	Ectoine	Common	F1a_C04	F1b_C34	F1c_C30	F2a_C14	F3a_C25	F3b_C31	F3c_C31	F3d_C31	F4a_C32	F5a_C29	F6a_C28
GCF-12	FAM_02010	-	Terpene	Common	F1a_C12	F1b_C25	F1c_C24	F2a_C22	F3a_C17	F3b_C23	F3c_C26	F3d_C23	F4a_C24	F5a_C19	F6a_C35
GCF-13	FAM_01980	-	Terpene	Common	F1c_C41	F2a_C02	F3a_C38	F3b_C44	F3c_C44	F3d_C44	F4a_C47	F5a_C40	F6a_C07
	FAM_02175				F1a_C41	F1b_C46
GCF-14	FAM_02266	-	Terpene	Common	F1a_C34	F1b_C38	F1c_C35	F2a_C07	F3a_C33	F3b_C39	F3c_C39	F3d_C39	F4a_C40	F5a_C34	F6a_C46
GCC-15	FAM_02187	Geldanamycin, Herbimycin	T1PKS	Rare	F2a_C08	F6a_C51
	FAM_01974				F3a_C32	F3b_C38	F3c_C38	F3d_C38	F2a_C08	F5a_C33	F6a_C45
GCC-16	FAM_01917	-	Siderophore	Common	F2a_C13	F3a_C26	F3b_C32	F3c_C32	F3d_C32	F4a_C33	F5a_C30
	FAM_02069				F1a_C03	F1b_C35	F1c_C31	F6a_C27
GCC-17	FAM_02142	-	Others	Common	F1b_C13	F2a_C34	F4a_C10	F5a_C10	F6a_C18
	FAM_01949				F1a_C25	F1c_C12	F3a_C07	F3b_C13	F3c_C13	F3d_C13
GCF-18	FAM_02015	-	Other	Common	F1a_C07	F1b_C30	F1c_C28	F2a_C18	F3a_C22	F3b_C28	F3c_C21	F3d_C28	F4a_C29	F5a_C25	F6a_C31
GCF-19	FAM_02014	-	Ladderane/arylpolyene	Common	F1a_C08	F1b_C29	F1c_C27	F2a_C19	F3a_C21	F3b_C27	F3c_C22	F3d_C27	F4a_C28	F5a_C24	F6a_C32
GCF-20	FAM_02012	-	Other	Common	F1a_C10	F1b_C27	F1c_C25	F2a_C21	F3a_C19	F3b_C25	F3c_C24	F3d_C25	F4a_C26	F5a_C22	F6a_C34
GCF-21	FAM_02109	-	Other	Common	F1a_C27	F1b_C12	F1c_C10	F2a_C36	F3a_C05	F3b_C11	F3c_C11	F3d_C11	F4a_C08	F5a_C09	F6a_C16
GCF-22	FAM_02205	-	Siderophore	Common	F1a_C16	F1b_C21	F1c_C20	F2a_C26	F3a_C13	F3b_C19	F3c_C19	F3d_C19	F4a_C20	F5a_C16	F6a_C38
GCF-23	FAM_02013	-	NRPS	Common	F1a_C09	F1b_C28	F1c_C26	F2a_C20	F3a_C20	F3b_C26	F3c_C23	F3d_C26	F4a_C27	F5a_C23	F6a_C33
GCC-24	FAM_01979	-	NRPS	Common	F3a_C37	F3b_C43	F3c_C43	F3d_C43	F4a_C46	F5a_C39
	FAM_02078				F1a_C40	F1b_C45	F1c_C40	F2a_C03	F6a_C08
GCF-25	FAM_01918	-	Terpene	Rare	F1a_C02	F1b_C36	F1c_C32	F2a_C12	F3a_C27	F3b_C33	F3c_C33	F3d_C33	F4a_C34	F6a_C26
GCC-26	FAM_01823	-	Terpene	Common	F5a_C28
	FAM_01915				F1a_C05	F1b_C33	F2a_C15	F3a_C24	F3b_C30	F3c_C30	F3d_C30	F4a_C31	F6a_C29
GCF-27	FAM_01854	-	NRPS	Rare	F1a_C15	F1b_C22	F1c_C21	F2a_C25	F3a_C14	F3b_C20	F3c_C29	F3d_C20	F4a_C21	F6a_C37
GCF-28	FAM_01948	-	Other	Rare	F1a_C26	F1c_C11	F2a_C35	F3a_C06	F3b_C12	F3c_C12	F3d_C12	F4a_C09	F6a_C17
GCF-29	FAM_01851	-	T1PKS	Rare	F2a_C29	F3a_C11	F3b_C17	F3c_C17	F3d_C17	F4a_C18	F5a_C14	F6a_C42
GCC-30	FAM_01950	-	RiPPs	Rare	F1a_C22	F1b_C15	F3a_C08	F3b_C14	F3c_C14	F3d_C14
	FAM_02238				F3a_C08	F3b_C14	F3c_C14	F3d_C14	F4a_C12
GCF-31	FAM_01983	-	Betalactone	Rare	F1c_C33	F3a_C41	F3b_C47	F3c_C47	F3d_C47	F4a_C50	F5a_C42
GCF-32	FAM_02011	-	Ladderane/arylpolyene	Rare	F1a_C11	F1b_C26	F3a_C18	F3b_C24	F3c_C25	F3d_C24	F4a_C25
GCC-33	FAM_02040	Coelichelin	NRPS	Rare	F1a_C32	F1b_C05	F1c_C02	F2a_C43	F4a_C02
	FAM_02330				F6a_C50
GCF-34	FAM_01942	-	Betalactone	Rare	F2a_C41	F3b_C06	F3c_C06	F3d_C06	F4a_C03	F5a_C05
GCF-35	FAM_01944	-	Betalactone	Rare	F3a_C02	F3b_C08	F3c_C08	F3d_C08	F4a_C01
GCF-36	FAM_02143	-	T1PKS	Rare	F1a_C23	F1b_C14	F1c_C13	F2a_C33	F6a_C20
GCF-37	FAM_01882	-	T1PKS	Rare	F3a_C42	F3b_C48	F3c_C48	F3d_C48	F4a_C51
GCF-38	FAM_01982	-	NRPS	Rare	F1c_C43	F3a_C40	F3b_C46	F3c_C46	F3d_C46
GCF-39	FAM_02327	-	Terpene	Rare	F1a_C35	F1b_C39	F1c_C36	F6a_C47
GCF-40	FAM_02152	-	Terpene	Rare	F1a_C14	F1b_C23	F1c_C22	F4a_C54
GCF-41	FAM_01871	-	Terpene	Unique	F3a_C31	F3b_C37	F3c_C37	F3d_C37
GCF-42	FAM_01879	-	Terpene	unique	F3a_C39	F3b_C45	F3c_C45	F3d_C45
GCF-43	FAM_02286	-	Terpene	Rare	F1a_C42	F1b_C47	F1c_C42	F6a_C06
GCF-44	FAM_01934	-	T3PKS	unique	F3a_C43	F3b_C49	F3c_C49	F3d_C49
GCF-45	FAM_01991	-	PKS-NRPS hybrids	rare	F1b_C37	F3b_C04	F3c_C04	F3d_C04
GCF-46	FAM_02038	-	Other	unique	F3a_C45	F3b_C51	F3c_C51	F3d_C51
GCF-47	FAM_02245	-	RiPP	rare	F1c_C18	F4a_C19	F5a_C15	F6a_C40
GCF-48	FAM_02022	-	Other	unique	F3a_C29	F3b_C35	F3c_C35	F3d_C35
GCF-49	FAM_02023	-	Other	unique	F3a_C30	F3b_C36	F3c_C36	F3d_C36
GCF-50	FAM_01855	-	Lanthipeptide	unique	F3a_C15	F3b_C21	F3c_C28	F3d_C21
GCF-51	FAM_02125	-	NRPS	rare	F1a_C43	F1b_C48	F4a_C49	F6a_C05
GCF-52	FAM_01935	-	NRPS	unique	F3a_C44	F3b_C50	F3c_C50	F3d_C50
GCF-53	FAM_02076	-	NRPS	rare	F1a_C38	F1b_C42	F1c_C38	F6a_C10
GCF-54	FAM_01941	-	RiPPs	unique	F3b_C05	F3c_C05	F3d_C05
GCF-55	FAM_02077	-	T1PKS	unique	F1a_C39	F1c_C39	F1b_C43
GCF-56	FAM_01886	-	T3PKS	unique	F3b_C01	F3c_C01	F3d_C01
GCF-57	FAM_01990	-	T1PKS	unique	F3b_C03	F3c_C03	F3d_C03
GCF-58	FAM_02039	-	Betalactone	unique	F1a_C33	F1b_C04	F1c_C01
GCF-59	FAM_02319	-	Ladderane/arylpolyene	rare	F1c_C19	F2a_C27	F6a_C39
GCF-60	FAM_02102	-	Other	unique	F1a_C20	F1b_C17	F1c_C14
GCF-61	FAM_01887	-	Other	unique	F3b_C02	F3c_C02	F3d_C02
GCF-62	FAM_02223	-	Ladderane/arylpolyene, NRPS	rare	F1c_C44	F2a_C44	F6a_C04
GCF-63	FAM_02302	-	Lanthipeptide	rare	F1c_C15	F4a_C14	F6a_C22
GCF-64	FAM_01919	-	NRPS	unique	F3b_C34	F3c_C34	F3d_C34
GCF-65	FAM_02189	-	PKS-NRPS hybrids	rare	F2a_C10	F4a_C53
GCF-66	FAM_02267	-	Ladderane/arylpolyene	rare	F4a_C41	F5a_C35
GCF-67	FAM_00073	Hygrocin	T1PKS	unique	F1b_C41
GCF-68	FAM_01024	Rapamycin	PKS-NRPS hybrids	Unique	F4a_C37
GCC-69	FAM_02190	-	PKS-NRPS hybrids	rare	F2a_C11
	FAM_02323	-			F6a_C43
GCF-70	FAM_02149	-	RiPP	rare	F1b_C20	F2a_C28
GCF-71	FAM_02305	-	NRPS	rare	F1b_C02	F6a_C25
GCF-72	FAM_02145	-	NRPS	unique	F1a_C21	F1b_C16
GCF-73	FAM_02042	-	NRPS	rare	F1c_C04	F2a_C40
singleton	FAM_02083	-	Saccharides	unique	F1a_C01
singleton	FAM_02099	-	RiPPs	unique	F1a_C17
singleton	FAM_02106	-	PKS-NRP hybrids, NRPS	unique	F1a_C24
singleton	FAM_02126	-	Others	unique	F1a_C44
singleton	FAM_02127	-	Others	unique	F1a_C45
singleton	FAM_02128	-	NRPS	unique	F1a_C46
singleton	FAM_02129	-	RiPPs	unique	F1a_C47
singleton	FAM_02130	-	NRPS	unique	F1b_C01
singleton	FAM_02132	-	PKS other	unique	F1b_C03
singleton	FAM_02135	-	Others	unique	F1b_C06
singleton	FAM_02136	-	NRPS	unique	F1b_C07
singleton	FAM_02161	-	RiPPs	unique	F1b_C32
singleton	FAM_02178	-	NRPS	unique	F1b_C49
singleton	FAM_02179	-	betalactone	unique	F1b_C50
singleton	FAM_02041	-	Others	unique	F1c_C03
singleton	FAM_02044	-	PKS other	unique	F1c_C06
singleton	FAM_02072	-	Others	unique	F1c_C34
singleton	FAM_02180	-	hybrid, NRPS, Terpene	unique	F2a_C01
singleton	FAM_02188	-	PKS-like, terpene	unique	F2a_C09
singleton	FAM_02195	-	RiPPs	unique	F2a_C16
singleton	FAM_02203	-	betalactone	unique	F2a_C24
singleton	FAM_02211	-	NRPS	unique	F2a_C32
singleton	FAM_02221	-	hybrid, NRPS	unique	F2a_C42
singleton	FAM_02224	-	T1PKS	unique	F2a_C45
singleton	FAM_02225	-	PKS-NRP hybrids, NRPS	unique	F2a_C46
singleton	FAM_02226	-	NRPS	unique	F2a_C47
singleton	FAM_01868	-	NRPS	unique	F3a_C28
singleton	FAM_02237	-	PKS-NRP hybrids, NRPS	unique	F4a_C11
singleton	FAM_02239	-	PKS-NRP hybrids, NRPS	unique	F4a_C13
singleton	FAM_02241	-	RiPPs	unique	F4a_C15
singleton	FAM_02249	-	PKS-NRP hybrids, NRPS	unique	F4a_C23
singleton	FAM_02261	-	T1PKS	unique	F4a_C35
singleton	FAM_02262	-	NRPS	unique	F4a_C36
singleton	FAM_02264	-	PKS others	unique	F4a_C38
singleton	FAM_02265	-	terpene	unique	F4a_C39
singleton	FAM_02274	-	terpene	unique	F4a_C48
singleton	FAM_02278	-	NRPS	unique	F4a_C52
singleton	FAM_01796	-	T1PKS	unique	F5a_C01
singleton	FAM_01797	-	T1PKS	unique	F5a_C02
singleton	FAM_01798	-	NRPS	unique	F5a_C03
singleton	FAM_01799	-	PKS other	unique	F5a_C04
singleton	FAM_01807	-	Others	unique	F5a_C12
singleton	FAM_01812	-	Others	unique	F5a_C17
singleton	FAM_01813	-	Others	unique	F5a_C18
singleton	FAM_01815	-	NRPS	unique	F5a_C20
singleton	FAM_01816	-	NRPS	unique	F5a_C21
singleton	FAM_01821	-	T1PKS	unique	F5a_C26
singleton	FAM_01822	-	Others	unique	F5a_C27
singleton	FAM_01826	-	T1PKS, NRPS	unique	F5a_C31
singleton	FAM_01827	-	Others, NRPS, terpene, RiPPs	unique	F5a_C32
singleton	FAM_01836	-	Terpene	unique	F5a_C41
singleton	FAM_01838	-	T1PKS	unique	F5a_C43
singleton	FAM_01839	-	PKS others, hybrids, NRPS	unique	F5a_C44
singleton	FAM_01840	-	PKS others, hybrids, NRPS	unique	F5a_C45
singleton	FAM_02281	-	betalactone	unique	F6a_C01
singleton	FAM_02282	-	RiPPs	unique	F6a_C02
singleton	FAM_02283	-	terpene	unique	F6a_C03
singleton	FAM_02292	-	Others	unique	F6a_C12
singleton	FAM_02299	-	PKS-NRP hybrids, NRPS	unique	F6a_C19
singleton	FAM_02301	-	terpene	unique	F6a_C21
singleton	FAM_02321	-	betalactone	unique	F6a_C41
singleton	FAM_02324	-	hylE-KS, T1PKS	unique	F6a_C44
singleton	FAM_02329	-	Others	unique	F6a_C49
singleton	FAM_02332	-	betalactone	unique	F6a_C52
singleton	FAM_02333	-	Others	unique	F6a_C53
singleton	FAM_02334	-	NRPS	unique	F6a_C54

## Sheet: F1a
Streptomyces melanosporofaciens DSM 40318 (F1a)
Region	Type	From	To	BGC assign	GCF assign	BiGSCAPE family	Comment
Region 1	amglyccycl	64330	85571	F1a_C01	singleton	FAM_02083
Region 2	terpene	573657	589909	F1a_C02	GCF25	FAM_01918
Region 3	T1PKS,siderophore	615448	674589	F1a_C03	GCF16	FAM_02069
Region 4	ectoine	842122	852526	F1a_C04	GCF11	FAM_01916
Region 5	terpene	1340207	1359998	F1a_C05	GCF26	FAM_01915
Region 6	T1PKS	1823786	2003477	F1a_C06	GCF06	FAM_01914
Region 7	RRE-containing	2138209	2158043	F1a_C07	GCF18	FAM_02015
Region 8	ladderane	2172682	2212591	F1a_C08	GCF19	FAM_02014
Region 9	NRPS	2259235	2302658	F1a_C09	GCF23	FAM_02013
Region 10	indole	2495853	2516995	F1a_C10	GCF20	FAM_02012
Region 11	NRPS,arylpolyene,ladderane	2801461	2903407	F1a_C11	GCF32	FAM_02011
Region 12	terpene	3133793	3154120	F1a_C12	GCF12	FAM_02010
Region 13	siderophore	4203680	4215050	F1a_C13	GCF07	FAM_02009
Region 14	terpene	4482855	4508375	F1a_C14	GCF40	FAM_02152
Region 15	NRPS-like	4696979	4739669	F1a_C15	GCF27	FAM_01854
Region 16	siderophore	5297429	5309342	F1a_C16	GCF22	FAM_02205
Region 17	RiPP-like	5499730	5509148	F1a_C17	singleton	FAM_02099
Region 18	T2PKS	5715055	5787570	F1a_C18	GCF03	FAM_01850
Region 19	terpene	6067319	6089817	F1a_C19	GCF08	FAM_01951
Region 20	other	6304073	6346079	F1a_C20	GCF60	FAM_02102
Region 21	NRPS	6353859	6432724	F1a_C21	GCF72	FAM_02145
Region 22	lassopeptide	6484053	6506458	F1a_C22	GCF30	FAM_01950
Region 23	T1PKS	6541397	6586470	F1a_C23	GCF36	FAM_02143
Region 24	NRPS,T1PKS	6606244	6658014	F1a_C24	singleton	FAM_02106
Region 25	butyrolactone	6893150	6904082	F1a_C25	GCF17	FAM_01949
Region 26	hserlactone	6914513	6935271	F1a_C26	GCF28	FAM_01948
Region 27	redox-cofactor	7061600	7082883	F1a_C27	GCF21	FAM_02109
Region 28	T1PKS	7111345	7188815	F1a_C28	GCF10	FAM_02047
Region 29	T1PKS	7287346	7331515	F1a_C29	GCF04	FAM_02111
Region 30	T1PKS	7334048	7464273	F1a_C30	GCF04	FAM_02045
Region 31	T1PKS	7614278	7759767	F1a_C31	GCF05	FAM_02043
Region 32	NRPS,T1PKS	7999643	8107878	F1a_C32	GCF33	FAM_02114, FAM_02040
Region 33	betalactone	8194557	8215680	F1a_C33	GCF58	FAM_02039
Region 34	terpene	8972235	8991974	F1a_C34	GCF14	FAM_02266
Region 35	terpene	9124537	9144829	F1a_C35	GCF39	FAM_02327
Region 36	NRPS,T1PKS	9331721	9447558	F1a_C36	GCF02	FAM_02075, FAM_02268, FAM_02169
Region 37	T1PKS,NRPS-like	9449676	9531429	F1a_C37	GCF02	FAM_02075, FAM_02269, FAM_02028
Region 38	NRPS	9577852	9620147	F1a_C38	GCF53	FAM_02076
Region 39	hglE-KS,T1PKS,RiPP-like	9669337	9724611	F1a_C39	GCF55	FAM_02121, FAM_02077
Region 40	NRPS	9729522	9806014	F1a_C40	GCF24	FAM_02078
Region 41	terpene	9840910	9861440	F1a_C41	GCF13	FAM_02175
Region 42	terpene,PKS-like	9984865	10032738	F1a_C42	GCF43	FAM_02286, FAM_02176
Region 43	NRPS-like	10071852	10114514	F1a_C43	GCF51	FAM_02125
Region 44	betalactone	10302308	10327688	F1a_C44	singleton	FAM_02126
Region 45	redox-cofactor	10423677	10446458	F1a_C45	singleton	FAM_02127
Region 46	NRPS	10470985	10524281	F1a_C46	singleton	FAM_02128
Region 47	lassopeptide	10725456	10747996	F1a_C47	singleton	FAM_02129

## Sheet: F1b
Streptomyces castelarensis (F1b)
Region	Type	From	To	BGC assign	GCF assign	BiGSCAPE family	Comment
Region 1	NRPS	1667	83935	F1b_C01	singleton	FAM_02130
Region 2	NRPS	226685	271330	F1b_C02	GCF71	FAM_02305
Region 3	T3PKS	382503	423687	F1b_C03	singleton	FAM_02132
Region 4	betalactone	655508	676452	F1b_C04	GCF58	FAM_02039
Region 5	NRPS	765751	815570	F1b_C05	GCF33	FAM_02040
Region 6	ladderane	819303	859081	F1b_C06	singleton	FAM_02135
Region 7	NRPS-like	959789	1001080	F1b_C07	singleton	FAM_02136
Region 8	T1PKS	1158027	1302669	F1b_C08	GCF05	FAM_02043
Region 9	T1PKS	1489154	1618210	F1b_C09	GCF04	FAM_02045
Region 10	T1PKS	1625155	1666566	F1b_C10	GCF04	FAM_02111
Region 11	T1PKS	1768068	1841875	F1b_C11	GCF10	FAM_02047
Region 12	redox-cofactor	1875466	1897647	F1b_C12	GCF21	FAM_02109
Region 13	butyrolactone	2039479	2050411	F1b_C13	GCF17	FAM_02142
Region 14	T1PKS	2267514	2310929	F1b_C14	GCF36	FAM_02143
Region 15	lassopeptide	2344563	2365809	F1b_C15	GCF30	FAM_01950
Region 16	NRPS	2444650	2523339	F1b_C16	GCF72	FAM_02145
Region 17	other	2532126	2574213	F1b_C17	GCF60	FAM_02102
Region 18	terpene	2801388	2824999	F1b_C18	GCF08	FAM_01951
Region 19	T2PKS	3105688	3178203	F1b_C19	GCF03	FAM_00211
Region 20	RiPP-like	3393776	3403250	F1b_C20	GCF70	FAM_02149
Region 21	siderophore	3580197	3590914	F1b_C21	GCF22	FAM_02205
Region 22	NRPS-like	4161829	4202121	F1b_C22	GCF27	FAM_01854
Region 23	terpene	4395302	4420132	F1b_C23	GCF40	FAM_02152
Region 24	siderophore	4723351	4734766	F1b_C24	GCF07	FAM_02009
Region 25	terpene	5765383	5785692	F1b_C25	GCF12	FAM_02010
Region 26	lanthipeptide,ladderane,NRPS	6035588	6144971	F1b_C26	GCF32	FAM_02011
Region 27	indole	6432861	6454006	F1b_C27	GCF20	FAM_02012
Region 28	NRPS	6652515	6695770	F1b_C28	GCF23	FAM_02013
Region 29	ladderane	6770470	6811711	F1b_C29	GCF19	FAM_02014
Region 30	RRE-containing	6825451	6845803	F1b_C30	GCF18	FAM_02015
Region 31	T1PKS	6976717	7155840	F1b_C31	GCF06	FAM_01914
Region 32	lassopeptide	7552074	7574608	F1b_C32	singleton	FAM_02161
Region 33	terpene	7630676	7651602	F1b_C33	GCF26	FAM_01915
Region 34	ectoine	8127321	8137725	F1b_C34	GCF11	FAM_01916
Region 35	siderophore,T1PKS	8303148	8358985	F1b_C35	GCF16	FAM_02069
Region 36	terpene	8378945	8395192	F1b_C36	GCF25	FAM_01918
Region 37	T1PKS,NRPS-like	8558686	8603326	F1b_C37	GCF45	FAM_01991
Region 38	terpene	9355153	9374860	F1b_C38	GCF14	FAM_02266
Region 39	terpene	9518240	9536556	F1b_C39	GCF39	FAM_02327
Region 40	NRPS,T1PKS	9716714	9832229	F1b_C40	GCF02	FAM_02075, FAM_02268, FAM_02169
Region 41	T1PKS	9835448	9916584	F1b_C41	GCF67	FAM_00073	hygrocin GCF
Region 42	NRPS	9966638	10007745	F1b_C42	GCF53	FAM_02076
Region 43	hglE-KS,T1PKS	10059544	10111395	F1b_C43	GCF55	FAM_02077
Region 44	RiPP-like	10111830	10122048	F1b_C44	GCF09	FAM_02271
Region 45	NRPS	10126960	10204061	F1b_C45	GCF24	FAM_02078
Region 46	terpene	10243875	10265370	F1b_C46	GCF13	FAM_02175
Region 47	terpene,PKS-like	10391094	10439060	F1b_C47	GCF43	FAM_02286, FAM_02176
Region 48	NRPS-like,amglyccycl	10482202	10534512	F1b_C48	GCF51	FAM_02177, FAM_02125
Region 49	NRPS	10546789	10593650	F1b_C49	singleton	FAM_02178
Region 50	betalactone	10840046	10865422	F1b_C50	singleton	FAM_02179

## Sheet: F2a
Streptomyces malaysiensis DSM 4137 (F2a)
Region	Type	From	To	BGC assign	GCF assign	BiGSCAPE family	Comment
Region 1	lanthipeptide,NRPS,T1PKS,terpene	62117	136923	F2a_C01	singleton	FAM_02180
Region 2	terpene	245375	266943	F2a_C02	GCF13	FAM_01980
Region 3	NRPS	289449	366308	F2a_C03	GCF24	FAM_02078
Region 4	RiPP-like,T1PKS,hglE-KS	377889	501223	F2a_C04	GCF09	FAM_01978, FAM_02270
Region 5	T1PKS,NRPS-like	631600	714797	F2a_C05	GCF02	FAM_02075, FAM_02269, FAM_02028
Region 6	T1PKS,NRPS	721464	836253	F2a_C06	GCF02	FAM_02185, FAM_02268, FAM_02027
Region 7	terpene	1034234	1054211	F2a_C07	GCF14	FAM_02266
Region 8	betalactone,T1PKS,NRPS-like	1154846	1251076	F2a_C08	GCF15	FAM_02187, FAM_02331, FAM_01974
Region 9	terpene,PKS-like	1570873	1614614	F2a_C09	singleton
Region 10	T1PKS	1703733	1765682	F2a_C10	GCF65	FAM_02189
Region 11	T1PKS	1813990	1891016	F2a_C11	GCF69	FAM_02190, FAM_02323
Region 12	terpene	2173026	2189784	F2a_C12	GCF25	FAM_01918
Region 13	siderophore	2243654	2255645	F2a_C13	GCF16	FAM_01917
Region 14	ectoine	2422685	2433089	F2a_C14	GCF11	FAM_01916
Region 15	terpene	2926498	2947008	F2a_C15	GCF26	FAM_01915
Region 16	lassopeptide	3004848	3027290	F2a_C16	singleton	FAM_02195
Region 17	lanthipeptide,T1PKS	3434406	3618346	F2a_C17	GCF06	FAM_01914, FAM_02196
Region 18	RRE-containing	3755590	3776404	F2a_C18	GCF18	FAM_02015
Region 19	ladderane	3788903	3827697	F2a_C19	GCF19	FAM_02014
Region 20	NRPS	3894182	3936030	F2a_C20	GCF23	FAM_02013
Region 21	indole	4147078	4168226	F2a_C21	GCF20	FAM_02012
Region 22	terpene	4771057	4791173	F2a_C22	GCF12	FAM_02010
Region 23	siderophore	5798897	5809807	F2a_C23	GCF07	FAM_00926
Region 24	betalactone	6156849	6185142	F2a_C24	singleton	FAM_02203
Region 25	NRPS-like	6422834	6463133	F2a_C25	GCF27	FAM_01854
Region 26	siderophore	7024680	7036563	F2a_C26	GCF22	FAM_02205
Region 27	ladderane,arylpolyene,NRPS	7119750	7206439	F2a_C27	GCF59	FAM_02319
Region 28	RiPP-like	7275900	7287411	F2a_C28	GCF70	FAM_02149
Region 29	T1PKS	7357997	7404879	F2a_C29	GCF29	FAM_01851
Region 30	T2PKS	7529565	7602080	F2a_C30	GCF03	FAM_00268
Region 31	terpene	7788189	7814642	F2a_C31	GCF08	FAM_01951
Region 32	NRPS,betalactone	8062251	8187300	F2a_C32	singleton	FAM_02211
Region 33	T1PKS	8279222	8326058	F2a_C33	GCF36	FAM_02143
Region 34	butyrolactone	8501049	8510288	F2a_C34	GCF17	FAM_02142
Region 35	hserlactone	8522074	8542832	F2a_C35	GCF28	FAM_01948
Region 36	redox-cofactor	8655357	8677448	F2a_C36	GCF21	FAM_02109
Region 37	T1PKS	8715295	8784600	F2a_C37	GCF10	FAM_02047
Region 38	T1PKS	8876902	9049088	F2a_C38	GCF04	FAM_02045
Region 39	T1PKS	9264294	9401260	F2a_C39	GCF05	FAM_02230
Region 40	NRPS	9427759	9514190	F2a_C40	GCF73	FAM_02042
Region 41	butyrolactone	9545841	9556836	F2a_C41	GCF34	FAM_01942
Region 42	T3PKS,T1PKS,NRPS,betalactone	9671474	9796552	F2a_C42	singleton	FAM_02221
Region 43	NRPS	9813283	9862971	F2a_C43	GCF33	FAM_02040
Region 44	NRPS,ladderane,arylpolyene	10123107	10195735	F2a_C44	GCF62	FAM_02223
Region 45	T1PKS	10251970	10299130	F2a_C45	singleton	FAM_02224
Region 46	T1PKS,NRPS	10384097	10493804	F2a_C46	singleton	FAM_02225
Region 47	NRPS	10628045	10681354	F2a_C47	singleton	FAM_02226

## Sheet: F1c
Streptomyces yatensis DSM 41771 (F1c)
Region	Type	From	To	BGC assign	GCF assign	BiGSCAPE family	Comment
Region 1	betalactone	253204	274994	F1c_C01	GCF58	FAM_02039
Region 2	NRPS	323071	370947	F1c_C02	GCF33	FAM_02040
Region 3	ladderane	373387	411170	F1c_C03	singleton	FAM_02041
Region 4	NRPS	498136	585460	F1c_C04	GCF73	FAM_02042
Region 5	T1PKS	669770	814982	F1c_C05	GCF05	FAM_02043
Region 6	T1PKS,hglE-KS	981084	1029466	F1c_C06	singleton	FAM_02044
Region 7	T1PKS	1030221	1160608	F1c_C07	GCF04	FAM_02045
Region 8	T1PKS	1163570	1209006	F1c_C08	GCF04	FAM_02111
Region 9	T1PKS	1312490	1386921	F1c_C09	GCF10	FAM_02047
Region 10	redox-cofactor	1420029	1442147	F1c_C10	GCF21	FAM_02109
Region 11	hserlactone	1568743	1589501	F1c_C11	GCF28	FAM_01948
Region 12	butyrolactone	1600569	1611501	F1c_C12	GCF17	FAM_01949
Region 13	T1PKS	2015028	2062295	F1c_C13	GCF36	FAM_02143
Region 14	other	2206984	2249071	F1c_C14	GCF60	FAM_02102
Region 15	lanthipeptide-class-i	2253935	2278421	F1c_C15	GCF63	FAM_02302
Region 16	terpene	2471702	2494243	F1c_C16	GCF08	FAM_01951
Region 17	T2PKS	2721993	2794508	F1c_C17	GCF03	FAM_00211
Region 18	RiPP-like	2995003	3004944	F1c_C18	GCF47	FAM_02245
Region 19	ladderane,arylpolyene, NRPS	3085665	3171477	F1c_C19	GCF59	FAM_02319
Region 20	siderophore	3236519	3247298	F1c_C20	GCF22	FAM_02205
Region 21	NRPS-like	3793678	3833892	F1c_C21	GCF27	FAM_01854
Region 22	terpene	4033928	4058465	F1c_C22	GCF40	FAM_02152
Region 23	siderophore	4357909	4368970	F1c_C23	GCF07	FAM_02009
Region 24	terpene	5434837	5455304	F1c_C24	GCF12	FAM_02010
Region 25	indole	6015579	6036724	F1c_C25	GCF20	FAM_02012
Region 26	NRPS	6244759	6286945	F1c_C26	GCF23	FAM_02013
Region 27	ladderane	6336511	6376140	F1c_C27	GCF19	FAM_02014
Region 28	RRE-containing	6389695	6412103	F1c_C28	GCF18	FAM_02015
Region 29	T1PKS	6552642	6733705	F1c_C29	GCF06	FAM_01914
Region 30	ectoine	7772991	7783395	F1c_C30	GCF11	FAM_01916
Region 31	siderophore,T1PKS	7952944	8010222	F1c_C31	GCF16	FAM_02069
Region 32	terpene	8044297	8062625	F1c_C32	GCF25	FAM_01918
Region 33	betalactone	8098762	8121405	F1c_C33	GCF31	FAM_01983
Region 34	NAPAA	8317140	8351135	F1c_C34	singleton	FAM_02072
Region 35	terpene	8929809	8949833	F1c_C35	GCF14	FAM_02266
Region 36	terpene	9093361	9111513	F1c_C36	GCF39	FAM_02327
Region 37	NRPS,T1PKS,NRPS-like	9276712	9474201	F1c_C37	GCF02	FAM_02075, FAM_02269, FAM_02169
Region 38	NRPS	9521034	9563217	F1c_C38	GCF53	FAM_02076
Region 39	hglE-KS,T1PKS,RiPP-like	9616798	9679057	F1c_C39	GCF55	FAM_02121, FAM_02077
Region 40	NRPS	9683978	9759666	F1c_C40	GCF24	FAM_02078
Region 41	terpene	9802692	9822437	F1c_C41	GCF13	FAM_01980
Region 42	terpene,PKS-like	9944895	9992830	F1c_C42	GCF43	FAM_02286, FAM_02176
Region 43	NRPS-like	10035271	10077263	F1c_C43	GCF38	FAM_01982
Region 44	ladderane,arylpolyene, NRPS	10126123	10199134	F1c_C44	GCF62	FAM_02223

## Sheet: F3a
Streptomyces rhizosphaericus DSM 41760 (F3a)
Region	Type	From	To	BGC assign	GCF assign	BiGSCAPE family	Comment
Region 1	T1PKS	111	56579	F3a_C01	GCF05	FAM_02043
Region 2	T3PKS,NRPS,betalactone,T1PKS	194232	306716	F3a_C02	GCF35	FAM_01944, FAM_01995, FAM_01893
Region 3	T1PKS	318537	500955	F3a_C03	GCF04	FAM_02111
Region 4	T1PKS	599390	663891	F3a_C04	GCF10	FAM_02047
Region 5	redox-cofactor	711147	733268	F3a_C05	GCF21	FAM_02109
Region 6	hserlactone	847079	867834	F3a_C06	GCF28	FAM_01948
Region 7	butyrolactone	878595	889530	F3a_C07	GCF17	FAM_01949
Region 8	NRPS,T3PKS,other,lassopeptide	1136496	1244014	F3a_C08	GCF30	FAM_01950, FAM_02238
Region 9	terpene	1572669	1594951	F3a_C09	GCF08	FAM_01951
Region 10	T2PKS	1944137	2016084	F3a_C10	GCF03	FAM_01850
Region 11	T1PKS	2145985	2206245	F3a_C11	GCF29	FAM_01851
Region 12	T2PKS,RiPP-like	2225924	2298433	F3a_C12	GCF01	FAM_01852, FAM_01903
Region 13	siderophore	2493720	2504268	F3a_C13	GCF22	FAM_02205
Region 14	NRPS-like	3121205	3162819	F3a_C14	GCF27	FAM_01854
Region 15	lanthipeptide	3337374	3360255	F3a_C15	GCF50	FAM_01855
Region 16	siderophore	3699137	3708371	F3a_C16	GCF07	FAM_02009
Region 17	terpene	4805084	4826811	F3a_C17	GCF12	FAM_02010
Region 18	ladderane,arylpolyene,NRPS	5048844	5155557	F3a_C18	GCF32	FAM_02011
Region 19	indole	5437053	5458195	F3a_C19	GCF20	FAM_02012
Region 20	NRPS	5657413	5699312	F3a_C20	GCF23	FAM_02013
Region 21	ladderane,arylpolyene	5748283	5790666	F3a_C21	GCF19	FAM_02014
Region 22	RRE-containing	5802146	5824566	F3a_C22	GCF18	FAM_02015
Region 23	T1PKS	5963941	6135001	F3a_C23	GCF06	FAM_01914
Region 24	lanthipeptide,terpene	6684672	6715524	F3a_C24	GCF26	FAM_01966, FAM_01915
Region 25	ectoine	7211221	7221625	F3a_C25	GCF11	FAM_01916
Region 26	siderophore	7384526	7398527	F3a_C26	GCF16	FAM_01917
Region 27	terpene	7452376	7470607	F3a_C27	GCF25	FAM_01918
Region 28	NRPS	7637444	7757540	F3a_C28	singleton	FAM_01868
Region 29	NAPAA	8063955	8097041	F3a_C29	GCF48	FAM_02022
Region 30	NAPAA	8186842	8223328	F3a_C30	GCF49	FAM_02023
Region 31	PKS-like,terpene	8270640	8331476	F3a_C31	GCF41	FAM_01871
Region 32	T1PKS,NRPS-like	8566133	8648197	F3a_C32	GCF15	FAM_01974
Region 33	terpene	8743514	8763262	F3a_C33	GCF14	FAM_02266
Region 34	T1PKS,NRPS	9042455	9212642	F3a_C34	GCF02	FAM_01925, FAM_02268, FAM_02027
Region 35	T1PKS,NRPS-like	9212983	9292739	F3a_C35	GCF02	FAM_01977, FAM_02269, FAM_02028
Region 36	T1PKS,hglE-KS,RiPP-like	9431979	9567276	F3a_C36	GCF09	FAM_01978, FAM_02270
Region 37	NRPS	9585018	9662827	F3a_C37	GCF24	FAM_01979
Region 38	terpene	9714985	9735594	F3a_C38	GCF13	FAM_01980
Region 39	terpene	9866425	9887081	F3a_C39	GCF42	FAM_01879
Region 40	NRPS-like	9951181	9992386	F3a_C40	GCF38	FAM_01982
Region 41	NRPS,betalactone	10053885	10114580	F3a_C41	GCF31	FAM_01983
Region 42	T1PKS	10146537	10237673	F3a_C42	GCF37	FAM_01882
Region 43	T3PKS	10281917	10323092	F3a_C43	GCF44	FAM_01934
Region 44	NRPS	10374452	10427767	F3a_C44	GCF52	FAM_01935
Region 45	melanin	10452593	10462961	F3a_C45	GCF46	FAM_02038

## Sheet: F3b
Streptomyces indonesiensis DSM 41759 (F3b)
Region	Type	From	To	BGC assign	GCF assign	BiGSCAPE family	Comment
Region 1	hglE-KS	81458	133224	F3b_C01	GCF56	FAM_01886
Region 2	RRE-containing	182508	201954	F3b_C02	GCF61	FAM_01887
Region 3	T1PKS	258984	311575	F3b_C03	GCF57	FAM_01990
Region 4	T1PKS,NRPS-like	475973	520018	F3b_C04	GCF45	FAM_01991
Region 5	lassopeptide	618476	640813	F3b_C05	GCF54	FAM_01941
Region 6	butyrolactone	962322	971211	F3b_C06	GCF34	FAM_01942
Region 7	T1PKS	1093389	1247271	F3b_C07	GCF05	FAM_02043
Region 8	T3PKS,NRPS,betalactone,T1PKS	1383536	1496262	F3b_C08	GCF35	FAM_01944, FAM_01995, FAM_01893
Region 9	T1PKS	1508184	1690652	F3b_C09	GCF04	FAM_02111
Region 10	T1PKS	1789061	1853541	F3b_C10	GCF10	FAM_02047
Region 11	redox-cofactor	1900824	1922945	F3b_C11	GCF21	FAM_02109
Region 12	hserlactone	2040572	2061327	F3b_C12	GCF28	FAM_01948
Region 13	butyrolactone	2072088	2083023	F3b_C13	GCF17	FAM_01949
Region 14	NRPS,T3PKS,other,lassopeptide	2329867	2437429	F3b_C14	GCF30	FAM_01950, FAM_02238
Region 15	terpene	2783102	2805375	F3b_C15	GCF08	FAM_01951
Region 16	T2PKS	3045822	3117069	F3b_C16	GCF03	FAM_01850
Region 17	T1PKS	3247231	3306883	F3b_C17	GCF29	FAM_01851
Region 18	T2PKS,RiPP-like	3326545	3399054	F3b_C18	GCF01	FAM_01852, FAM_01903
Region 19	siderophore	3562854	3573402	F3b_C19	GCF22	FAM_02205
Region 20	NRPS-like	4169068	4210813	F3b_C20	GCF27	FAM_01854
Region 21	lanthipeptide	4385694	4407588	F3b_C21	GCF50	FAM_01855
Region 22	siderophore	4734711	4743945	F3b_C22	GCF07	FAM_02009
Region 23	terpene	5786751	5808540	F3b_C23	GCF12	FAM_02010
Region 24	ladderane,arylpolyene,NRPS	6030620	6136994	F3b_C24	GCF32	FAM_02011
Region 25	indole	6418266	6439408	F3b_C25	GCF20	FAM_02012
Region 26	NRPS	6653564	6695447	F3b_C26	GCF23	FAM_02013
Region 27	ladderane,arylpolyene	6751931	6794314	F3b_C27	GCF19	FAM_02014
Region 28	RRE-containing	6805840	6828260	F3b_C28	GCF18	FAM_02015
Region 29	T1PKS	6972718	7142782	F3b_C29	GCF06	FAM_01914
Region 30	lanthipeptide-class-i,terpene	7695978	7726846	F3b_C30	GCF26	FAM_01966, FAM_01915
Region 31	ectoine	8221836	8232240	F3b_C31	GCF11	FAM_01916
Region 32	siderophore	8395198	8409208	F3b_C32	GCF16	FAM_01917
Region 33	terpene	8462410	8480641	F3b_C33	GCF25	FAM_01918
Region 34	NRPS	8661641	8714533	F3b_C34	GCF64	FAM_01919
Region 35	NAPAA	8985443	9018530	F3b_C35	GCF48	FAM_02022
Region 36	NAPAA	9109985	9146470	F3b_C36	GCF49	FAM_02023
Region 37	PKS-like,terpene	9193919	9254782	F3b_C37	GCF41	FAM_01871
Region 38	T1PKS,NRPS-like	9489399	9571478	F3b_C38	GCF15	FAM_01974
Region 39	terpene	9666792	9686577	F3b_C39	GCF14	FAM_02266
Region 40	T1PKS,NRPS	9965020	10135278	F3b_C40	GCF02	FAM_01925, FAM_02268, FAM_02027
Region 41	T1PKS,NRPS-like	10135619	10218114	F3b_C41	GCF02	FAM_01977, FAM_02269, FAM_02028
Region 42	T1PKS,hglE-KS,RiPP-like	10353180	10488466	F3b_C42	GCF09	FAM_01978, FAM_02270
Region 43	NRPS	10506208	10584229	F3b_C43	GCF24	FAM_01979
Region 44	terpene	10634674	10655277	F3b_C44	GCF13	FAM_01980
Region 45	terpene	10785039	10805695	F3b_C45	GCF42	FAM_01879
Region 46	NRPS-like	10863614	10905028	F3b_C46	GCF38	FAM_01982
Region 47	NRPS,betalactone	10966532	11027053	F3b_C47	GCF31	FAM_01983
Region 48	T1PKS	11055261	11151132	F3b_C48	GCF37	FAM_01882
Region 49	T3PKS	11197596	11238771	F3b_C49	GCF44	FAM_01934
Region 50	NRPS	11287812	11341145	F3b_C50	GCF52	FAM_01935
Region 51	melanin	11359914	11370309	F3b_C51	GCF46	FAM_02038

## Sheet: F3c
Streptomyces asiaticus DSM 41761 (F3c)
Region	Type	From	To	BGC assign	GCF assign	BiGSCAPE family	Comment
Region 1	hglE-KS	72604	126028	F3c_C01	GCF56	FAM_01886
Region 2	RRE-containing	173131	192577	F3c_C02	GCF61	FAM_01887
Region 3	T1PKS	249602	301772	F3c_C03	GCF57	FAM_01990
Region 4	T1PKS,NRPS-like	391436	435463	F3c_C04	GCF45	FAM_01991
Region 5	lassopeptide	534859	556325	F3c_C05	GCF54	FAM_01941
Region 6	butyrolactone	877999	886888	F3c_C06	GCF34	FAM_01942
Region 7	T1PKS	1009072	1162954	F3c_C07	GCF05	FAM_02043
Region 8	NRPS,betalactone,T1PKS,T3PKS	1268943	1365460	F3c_C08	GCF35	FAM_01944
Region 9	T1PKS	1377382	1559864	F3c_C09	GCF04	FAM_02111
Region 10	T1PKS	1658154	1722634	F3c_C10	GCF10	FAM_02047
Region 11	redox-cofactor	1769915	1792036	F3c_C11	GCF21	FAM_02109
Region 12	hserlactone	1909720	1930475	F3c_C12	GCF28	FAM_01948
Region 13	butyrolactone	1941236	1952171	F3c_C13	GCF17	FAM_01949
Region 14	NRPS,T3PKS,other,lassopeptide	2279490	2386987	F3c_C14	GCF30	FAM_01950, FAM_02238
Region 15	terpene	2732556	2754835	F3c_C15	GCF08	FAM_01951
Region 16	T2PKS	2995355	3066665	F3c_C16	GCF03	FAM_01850
Region 17	T1PKS	3196704	3256383	F3c_C17	GCF29	FAM_01851
Region 18	T2PKS,RiPP-like	3276033	3348542	F3c_C18	GCF01	FAM_01852, FAM_01903
Region 19	siderophore	3512385	3522933	F3c_C19	GCF22	FAM_02205
Region 20	T1PKS	4367643	4538762	F3c_C20	GCF06	FAM_01914
Region 21	RRE-containing	4680222	4700543	F3c_C21	GCF18	FAM_02015
Region 22	arylpolyene,ladderane	4714006	4754631	F3c_C22	GCF19	FAM_02014
Region 23	NRPS	4812141	4854054	F3c_C23	GCF23	FAM_02013
Region 24	indole	5068241	5089383	F3c_C24	GCF20	FAM_02012
Region 25	arylpolyene,ladderane, NRPS	5370191	5477566	F3c_C25	GCF32	FAM_02011
Region 26	terpene	5710913	5732649	F3c_C26	GCF12	FAM_02010
Region 27	siderophore	6779197	6788103	F3c_C27	GCF07	FAM_02009
Region 28	lanthipeptide-class-i	7128951	7150845	F3c_C28	GCF50	FAM_01855
Region 29	NRPS-like	7325364	7367122	F3c_C29	GCF27	FAM_01854
Region 30	lanthipeptide-class-i,terpene	7723752	7754524	F3c_C30	GCF26	FAM_01966, FAM_01915
Region 31	ectoine	8249760	8260164	F3c_C31	GCF11	FAM_01916
Region 32	siderophore	8422922	8436932	F3c_C32	GCF16	FAM_01917
Region 33	terpene	8490129	8508360	F3c_C33	GCF25	FAM_01918
Region 34	NRPS	8694294	8747315	F3c_C34	GCF64	FAM_01919
Region 35	NAPAA	9066791	9099878	F3c_C35	GCF48	FAM_02022
Region 36	NAPAA	9189563	9226048	F3c_C36	GCF49	FAM_02023
Region 37	PKS-like,terpene	9273491	9334380	F3c_C37	GCF41	FAM_01871
Region 38	T1PKS,NRPS-like	9568894	9650974	F3c_C38	GCF15	FAM_01974
Region 39	terpene	9746268	9766018	F3c_C39	GCF14	FAM_02266
Region 40	T1PKS,NRPS	10044482	10214720	F3c_C40	GCF02	FAM_01925, FAM_02268, FAM_02027
Region 41	T1PKS,NRPS-like	10215061	10297489	F3c_C41	GCF02	FAM_01977, FAM_02269, FAM_02028
Region 42	T1PKS,hglE-KS,RiPP-like	10432447	10567733	F3c_C42	GCF09	FAM_01978, FAM_02270
Region 43	NRPS	10585475	10663421	F3c_C43	GCF24	FAM_01979
Region 44	terpene	10713816	10734547	F3c_C44	GCF13	FAM_01980
Region 45	terpene	10864250	10884906	F3c_C45	GCF42	FAM_01879
Region 46	NRPS-like	10942816	10984230	F3c_C46	GCF38	FAM_01982
Region 47	NRPS,betalactone	11045677	11106204	F3c_C47	GCF31	FAM_01983
Region 48	T1PKS	11134471	11230343	F3c_C48	GCF37	FAM_01882
Region 49	T3PKS	11276845	11318020	F3c_C49	GCF44	FAM_01934
Region 50	NRPS	11367062	11420395	F3c_C50	GCF52	FAM_01935
Region 51	melanin	11434189	11444629	F3c_C51	GCF46	FAM_02038

## Sheet: F3d
Streptomyces cangkringensis DSM 41769 (F3d)
Region	Type	From	To	BGC assign	GCF assign	BiGSCAPE family	Comment
Region 1	hglE-KS	67580	119452	F3d_C01	GCF56	FAM_01886
Region 2	RRE-containing	168708	188154	F3d_C02	GCF61	FAM_01887
Region 3	T1PKS	245156	297779	F3d_C03	GCF57	FAM_01990
Region 4	T1PKS,NRPS-like	462681	506558	F3d_C04	GCF45	FAM_01991
Region 5	lassopeptide	607407	628873	F3d_C05	GCF54	FAM_01941
Region 6	butyrolactone	950461	959350	F3d_C06	GCF34	FAM_01942
Region 7	T1PKS	1081699	1240574	F3d_C07	GCF05	FAM_02043
Region 8	T3PKS,NRPS,betalactone,T1PKS	1367123	1479847	F3d_C08	GCF35	FAM_01944, FAM_01995, FAM_01893
Region 9	T1PKS	1491769	1673612	F3d_C09	GCF04	FAM_02111
Region 10	T1PKS	1772205	1836701	F3d_C10	GCF10	FAM_02047
Region 11	redox-cofactor	1883968	1906089	F3d_C11	GCF21	FAM_02109
Region 12	hserlactone	2023778	2044533	F3d_C12	GCF28	FAM_01948
Region 13	butyrolactone	2055324	2066259	F3d_C13	GCF17	FAM_01949
Region 14	NRPS,T3PKS,other,lassopeptide	2313048	2420640	F3d_C14	GCF30	FAM_01950, FAM_02238
Region 15	terpene	2749670	2771943	F3d_C15	GCF08	FAM_01951
Region 16	T2PKS	3011317	3083677	F3d_C16	GCF03	FAM_01850
Region 17	T1PKS	3213822	3273470	F3d_C17	GCF29	FAM_01851
Region 18	T2PKS,RiPP-like	3293113	3365622	F3d_C18	GCF01	FAM_01852, FAM_01903
Region 19	siderophore	3529489	3540037	F3d_C19	GCF22	FAM_02205
Region 20	NRPS-like	4160771	4202284	F3d_C20	GCF27	FAM_01854
Region 21	lanthipeptide-class-i	4377073	4398934	F3d_C21	GCF50	FAM_01855
Region 22	siderophore	4722327	4731363	F3d_C22	GCF07	FAM_02009
Region 23	terpene	5803977	5825740	F3d_C23	GCF12	FAM_02010
Region 24	ladderane,arylpolyene,NRPS	6070130	6176523	F3d_C24	GCF32	FAM_02011
Region 25	indole	6457976	6479118	F3d_C25	GCF20	FAM_02012
Region 26	NRPS	6693184	6735093	F3d_C26	GCF23	FAM_02013
Region 27	ladderane,arylpolyene	6791580	6833963	F3d_C27	GCF19	FAM_02014
Region 28	RRE-containing	6845499	6867934	F3d_C28	GCF18	FAM_02015
Region 29	T1PKS	7009251	7180332	F3d_C29	GCF06	FAM_01914
Region 30	lanthipeptide-class-i,terpene	7739793	7770645	F3d_C30	GCF26	FAM_01966, FAM_01915
Region 31	ectoine	8264237	8274641	F3d_C31	GCF11	FAM_01916
Region 32	siderophore	8437901	8451911	F3d_C32	GCF16	FAM_01917
Region 33	terpene	8505120	8523351	F3d_C33	GCF25	FAM_01918
Region 34	NRPS	8709350	8762353	F3d_C34	GCF64	FAM_01919
Region 35	NAPAA	9035848	9068935	F3d_C35	GCF48	FAM_02022
Region 36	NAPAA	9158728	9195213	F3d_C36	GCF49	FAM_02023
Region 37	PKS-like,terpene	9242603	9303463	F3d_C37	GCF41	FAM_01871
Region 38	T1PKS,NRPS-like	9538143	9620203	F3d_C38	GCF15	FAM_01974
Region 39	terpene	9715550	9735331	F3d_C39	GCF14	FAM_02266
Region 40	T1PKS,NRPS	10018246	10184008	F3d_C40	GCF02	FAM_01925, FAM_02268, FAM_02027
Region 41	NRPS-like,T1PKS	10184349	10266818	F3d_C41	GCF02	FAM_01977, FAM_02269, FAM_02028
Region 42	T1PKS,hglE-KS,RiPP-like	10401927	10537161	F3d_C42	GCF09	FAM_01978, FAM_02270
Region 43	NRPS	10554903	10632624	F3d_C43	GCF24	FAM_01979
Region 44	terpene	10683337	10703910	F3d_C44	GCF13	FAM_01980
Region 45	terpene	10815397	10836062	F3d_C45	GCF42	FAM_01879
Region 46	NRPS-like	10893954	10935362	F3d_C46	GCF38	FAM_01982
Region 47	NRPS,betalactone	10996896	11057919	F3d_C47	GCF31	FAM_01983
Region 48	T1PKS	11086210	11182080	F3d_C48	GCF37	FAM_01882
Region 49	T3PKS	11228572	11269747	F3d_C49	GCF44	FAM_01934
Region 50	NRPS	11318829	11372126	F3d_C50	GCF52	FAM_01935
Region 51	melanin	11391039	11401407	F3d_C51	GCF46	FAM_02038

## Sheet: F4a
Streptomyces rapamycinicus NRRL 5491 (F4a)
Region	Type	From	To	BGC assign	GCF assign	BiGSCAPE family	Comment
Region 1	T3PKS,NRPS,betalactone,T1PKS	37795	148595	F4a_C01	GCF35	FAM_01944, FAM_01995, FAM_02227
Region 2	NRPS	533383	582650	F4a_C02	GCF33	FAM_02040
Region 3	butyrolactone	900910	909825	F4a_C03	GCF34	FAM_01942
Region 4	T1PKS	1066231	1203198	F4a_C04	GCF05	FAM_02230
Region 5	T1PKS	1389036	1527708	F4a_C05	GCF04	FAM_02045
Region 6	T1PKS	1530356	1574329	F4a_C06	GCF04	FAM_02111
Region 7	T1PKS	1675581	1753680	F4a_C07	GCF10	FAM_02047
Region 8	redox-cofactor	1780830	1802948	F4a_C08	GCF21	FAM_02109
Region 9	hserlactone	1927156	1947911	F4a_C09	GCF28	FAM_01948
Region 10	butyrolactone	1958479	1969411	F4a_C10	GCF17	FAM_02142
Region 11	T1PKS,NRPS	2174487	2226673	F4a_C11	singleton	FAM_02237
Region 12	NRPS,T3PKS,other	2284604	2385191	F4a_C12	GCF30	FAM_02238
Region 13	T1PKS,NRPS	2467075	2686777	F4a_C13	singleton	FAM_02239
Region 14	lanthipeptide	2690495	2714123	F4a_C14	GCF63	FAM_02302
Region 15	lassopeptide	2853795	2876237	F4a_C15	singleton	FAM_02241
Region 16	terpene	2915640	2938040	F4a_C16	GCF08	FAM_01951
Region 17	T2PKS	3314349	3386864	F4a_C17	GCF03	FAM_00268
Region 18	T1PKS	3530761	3592081	F4a_C18	GCF29	FAM_01851
Region 19	RiPP-like	3657429	3666689	F4a_C19	GCF47	FAM_02245
Region 20	siderophore	3835197	3845710	F4a_C20	GCF22	FAM_02205
Region 21	NRPS-like	4410802	4452888	F4a_C21	GCF27	FAM_01854
Region 22	siderophore	5011147	5021938	F4a_C22	GCF07	FAM_02009
Region 23	T1PKS,NRPS	5314606	5433479	F4a_C23	singleton	FAM_02249
Region 24	terpene	6359797	6381451	F4a_C24	GCF12	FAM_02010
Region 25	ladderane,arylpolyene,NRPS	6675491	6779495	F4a_C25	GCF32	FAM_02011
Region 26	indole	7075269	7096411	F4a_C26	GCF20	FAM_02012
Region 27	NRPS	7312998	7355234	F4a_C27	GCF23	FAM_02013
Region 28	ladderane,arylpolyene	7405920	7447046	F4a_C28	GCF19	FAM_02014
Region 29	RRE-containing	7458742	7481150	F4a_C29	GCF18	FAM_02015
Region 30	T1PKS	7616701	7798833	F4a_C30	GCF06	FAM_01914
Region 31	terpene	8302362	8322932	F4a_C31	GCF26	FAM_01915
Region 32	ectoine	8980190	8990594	F4a_C32	GCF11	FAM_01916
Region 33	siderophore,T1PKS	9161860	9219405	F4a_C33	GCF16	FAM_01917, FAM_02259
Region 34	terpene	9232182	9248450	F4a_C34	GCF25	FAM_01918
Region 35	T1PKS	9556705	9686135	F4a_C35	singleton	FAM_02261
Region 36	NRPS-like	9759966	9799953	F4a_C36	singleton	FAM_02262
Region 37	T1PKS,NRPS,nucleoside	9838921	10084201	F4a_C37	GCF68	FAM_01024, FAM_02263, FAM_01024	Rapamycin GCF
Region 38	PKS-like	10165540	10206568	F4a_C38	singleton	FAM_02264
Region 39	terpene	10209701	10229576	F4a_C39	singleton	FAM_02265
Region 40	terpene	10645625	10665370	F4a_C40	GCF14	FAM_02266
Region 41	T1PKS,ladderane,arylpolyene	10753163	10803999	F4a_C41	GCF66	FAM_02267
Region 42	NRPS,T1PKS	11050473	11166100	F4a_C42	GCF02	FAM_02268, FAM_02268, FAM_02027
Region 43	T1PKS,NRPS-like	11173303	11255756	F4a_C43	GCF02	FAM_02269, FAM_02269, FAM_02028
Region 44	T1PKS,hglE-KS	11409986	11532999	F4a_C44	GCF09	FAM_02270
Region 45	RiPP-like	11535363	11545581	F4a_C45	GCF09	FAM_02271
Region 46	NRPS	11551191	11627923	F4a_C46	GCF24	FAM_01979
Region 47	terpene	11680770	11701160	F4a_C47	GCF13	FAM_01980
Region 48	terpene	11839719	11857859	F4a_C48	singleton	FAM_02274
Region 49	NRPS-like	11909709	11951473	F4a_C49	GCF51	FAM_02125
Region 50	betalactone	12043130	12071993	F4a_C50	GCF31	FAM_01983
Region 51	T1PKS	12109076	12203382	F4a_C51	GCF37	FAM_01882
Region 52	NRPS	12316988	12370318	F4a_C52	singleton	FAM_02278
Region 53	T1PKS,NRPS-like	12376464	12453146	F4a_C53	GCF65	FAM_02189
Region 54	terpene	12578909	12604669	F4a_C54	GCF40	FAM_02152

[truncated: 2 more sheets: F5a, F6a]
